# Supplementary material for: Precise co-registration of mass spectrometry imaging, histology, and laser microdissection-based omics
Source: Anal Bioanal Chem. 2019 Jul 1;411(22):5647–53. doi: 10.1007/s00216-019-01983-z (PMC6704276; doi:10.1007/s00216-019-01983-z)
Supplement: Supplementary file 2 — (XLSX 247 kb) [file 216_2019_1983_MOESM2_ESM.xlsx]

## Sheet: Supplementary table 2
Accession	Protein names	Gene names	Peptides	Razor + unique peptides	Unique peptides	Peptides Cluster1	Peptides Cluster2	Peptides Cluster3	Razor + unique peptides Cluster1	Razor + unique peptides Cluster2	Razor + unique peptides Cluster3	Unique peptides Cluster1	Unique peptides Cluster2	Unique peptides Cluster3	Sequence coverage [%]	Score	Identification type Cluster1	Identification type Cluster2	Identification type Cluster3	Intensity	Intensity Cluster1	Intensity Cluster2	Intensity Cluster3	LFQ intensity Cluster1	LFQ intensity Cluster2	LFQ intensity Cluster3	Only identified by site	Reverse	Potential contaminant
P61604	10 kDa heat shock protein, mitochondrial	HSPE1	9	9	9	9	9	9	9	9	9	9	9	9	66.7	80.289	By MS/MS	By MS/MS	By MS/MS	1140700000	151500000	675510000	313680000	140590000	305250000	181010000
Q15029	116 kDa U5 small nuclear ribonucleoprotein component	EFTUD2	7	6	6	6	7	6	5	6	5	5	6	5	10.9	33.821	By MS/MS	By MS/MS	By MS/MS	62182000	14023000	27542000	20617000	10355000	12734000	13394000
Q9NRX4	14 kDa phosphohistidine phosphatase	PHPT1	2	2	2	2	2	2	2	2	2	2	2	2	25.6	12.674	By matching	By matching	By MS/MS	61826000	3670500	23098000	35057000	6054400	7812200	20612000
P31946	14-3-3 protein beta/alpha;14-3-3 protein beta/alpha, N-terminally processed	YWHAB	12	9	7	7	12	12	5	9	9	5	7	7	62.6	320.82	By MS/MS	By MS/MS	By MS/MS	243120000	30629000	137420000	75069000	50809000	73163000	67350000
P62258	14-3-3 protein epsilon	YWHAE	16	15	15	12	16	15	11	15	14	11	15	14	62	323.31	By MS/MS	By MS/MS	By MS/MS	369670000	73108000	167040000	129520000	95271000	91893000	86109000
Q04917	14-3-3 protein eta	YWHAH	8	6	6	7	8	8	5	6	6	5	6	6	33.7	131.93	By MS/MS	By MS/MS	By MS/MS	51236000	5960200	29764000	15512000	15824000	10538000	11407000
P61981	14-3-3 protein gamma;14-3-3 protein gamma, N-terminally processed	YWHAG	9	5	5	5	9	7	3	5	3	3	5	3	41.7	201.28	By MS/MS	By MS/MS	By MS/MS	76400000	15676000	44997000	15727000	17361000	21092000	14135000
P27348	14-3-3 protein theta	YWHAQ	9	7	7	8	9	9	7	7	7	7	7	7	42.9	323.31	By MS/MS	By MS/MS	By MS/MS	200120000	36911000	93289000	69919000	47613000	64945000	64606000
P63104	14-3-3 protein zeta/delta	YWHAZ	19	19	16	12	19	18	12	19	18	10	16	15	74.3	323.31	By MS/MS	By MS/MS	By MS/MS	1866600000	368920000	839660000	658060000	368240000	417100000	419330000
P15428	15-hydroxyprostaglandin dehydrogenase [NAD(+)]	HPGD	12	12	12	0	0	12	0	0	12	0	0	12	53.8	323.31			By MS/MS	596670000	0	0	596670000	0	0	337240000
Q9C0C2	182 kDa tankyrase-1-binding protein	TNKS1BP1	8	8	8	4	8	6	4	8	6	4	8	6	6.7	89.623	By matching	By MS/MS	By MS/MS	53632000	6202400	32576000	14854000	7970100	11657000	12158000
P09543	2,3-cyclic-nucleotide 3-phosphodiesterase	CNP	2	2	2	1	2	2	1	2	2	1	2	2	6.7	13.773	By matching	By MS/MS	By matching	12366000	2045500	7119500	3201500	0	3385200	1922700
Q16698	2,4-dienoyl-CoA reductase, mitochondrial	DECR1	6	6	6	4	6	5	4	6	5	4	6	5	26.6	66.596	By MS/MS	By MS/MS	By MS/MS	136110000	23661000	77908000	34544000	19765000	29015000	24573000
P00973	2-5-oligoadenylate synthase 1	OAS1	4	4	4	2	4	1	2	4	1	2	4	1	9.8	30.803	By MS/MS	By MS/MS	By matching	28112000	392540	27371000	348260	0	19888000	0
P29728	2-5-oligoadenylate synthase 2	OAS2	8	8	8	4	8	5	4	8	5	4	8	5	16	57.672	By MS/MS	By MS/MS	By MS/MS	86015000	9348900	63280000	13386000	19346000	22746000	12283000
Q9Y6K5	2-5-oligoadenylate synthase 3	OAS3	12	12	12	4	11	4	4	11	4	4	11	4	14.9	146.45	By MS/MS	By MS/MS	By matching	136890000	11401000	119330000	6162000	10471000	57726000	9194300
P62333	26S protease regulatory subunit 10B	PSMC6	2	2	2	2	2	2	2	2	2	2	2	2	6.2	13.409	By matching	By MS/MS	By MS/MS	17211000	2797600	8721500	5691700	4268500	9695000	6213900
P62191	26S protease regulatory subunit 4	PSMC1	4	4	4	2	3	4	2	3	4	2	3	4	14.3	36.437	By MS/MS	By MS/MS	By MS/MS	40891000	6507400	20330000	14054000	6942700	9987900	7929800
P17980	26S protease regulatory subunit 6A	PSMC3	5	5	5	1	5	5	1	5	5	1	5	5	13.9	35.089	By matching	By MS/MS	By MS/MS	56673000	758390	32479000	23436000	0	16103000	14312000
P43686	26S protease regulatory subunit 6B	PSMC4	4	4	4	3	4	4	3	4	4	3	4	4	13.6	35.52	By matching	By MS/MS	By MS/MS	20869000	2911400	10517000	7440600	3775700	6753700	3745400
P35998	26S protease regulatory subunit 7	PSMC2	4	4	4	2	4	3	2	4	3	2	4	3	12.5	27.855	By matching	By MS/MS	By MS/MS	26216000	2416700	16686000	7112500	5056100	5815200	6740500
P62195;Q8NB90	26S protease regulatory subunit 8;Spermatogenesis-associated protein 5	PSMC5;SPATA5	2	2	2	2	2	2	2	2	2	2	2	2	6.2	13.357	By matching	By MS/MS	By MS/MS	23515000	5453300	9535000	8526200	4331600	4211200	4629700
Q99460	26S proteasome non-ATPase regulatory subunit 1	PSMD1	4	4	4	3	4	3	3	4	3	3	4	3	5.7	28.31	By MS/MS	By MS/MS	By MS/MS	31835000	5358100	15078000	11399000	5562200	7807900	7750400
Q13200	26S proteasome non-ATPase regulatory subunit 2	PSMD2	10	10	10	8	9	9	8	9	9	8	9	9	15	127.07	By MS/MS	By MS/MS	By MS/MS	127650000	18526000	64927000	44200000	21561000	28362000	24639000
O43242	26S proteasome non-ATPase regulatory subunit 3	PSMD3	2	2	2	1	2	1	1	2	1	1	2	1	3.9	11.03	By matching	By MS/MS	By MS/MS	4407600	568990	3048600	789950	0	2611100	0
P55036	26S proteasome non-ATPase regulatory subunit 4	PSMD4	5	5	5	3	5	3	3	5	3	3	5	3	20.2	115.63	By MS/MS	By MS/MS	By MS/MS	114950000	17869000	64092000	32986000	17724000	24387000	22538000
Q15008	26S proteasome non-ATPase regulatory subunit 6	PSMD6	2	2	2	1	2	2	1	2	2	1	2	2	5.9	15.842	By matching	By MS/MS	By MS/MS	8618500	904710	4665200	3048600	0	2605700	2808400
P51665	26S proteasome non-ATPase regulatory subunit 7	PSMD7	2	2	2	2	2	2	2	2	2	2	2	2	11.4	60.211	By MS/MS	By MS/MS	By MS/MS	26059000	5051400	12498000	8509100	6588300	8412900	6992100
P48556	26S proteasome non-ATPase regulatory subunit 8	PSMD8	2	2	2	2	2	0	2	2	0	2	2	0	5.1	10.661	By matching	By MS/MS		14820000	4138700	10682000	0	4489200	5259600	0
O00233	26S proteasome non-ATPase regulatory subunit 9	PSMD9	3	3	3	2	3	3	2	3	3	2	3	3	15.7	19.595	By matching	By MS/MS	By MS/MS	15474000	2474900	9341900	3657400	2940200	5146700	3104400
Q13442	28 kDa heat- and acid-stable phosphoprotein	PDAP1	4	4	4	4	4	3	4	4	3	4	4	3	22.7	61.343	By MS/MS	By MS/MS	By MS/MS	44301000	9953100	21077000	13271000	11488000	13341000	10834000
O43598	2-deoxynucleoside 5-phosphate N-hydrolase 1	DNPH1	2	2	2	2	2	2	2	2	2	2	2	2	20.1	14.229	By MS/MS	By MS/MS	By matching	35051000	4622600	18811000	11617000	5502300	8744700	5687200
Q02218	2-oxoglutarate dehydrogenase, mitochondrial	OGDH	2	2	2	0	1	2	0	1	2	0	1	2	2.9	13.36		By matching	By MS/MS	3852000	0	1508500	2343500	0	0	1540700
Q99714	3-hydroxyacyl-CoA dehydrogenase type-2	HSD17B10	5	5	5	3	5	5	3	5	5	3	5	5	27.6	72.326	By MS/MS	By MS/MS	By MS/MS	82032000	10343000	43682000	28007000	12514000	18969000	17999000
P31937	3-hydroxyisobutyrate dehydrogenase, mitochondrial	HIBADH	3	3	3	2	3	3	2	3	3	2	3	3	14.6	137.12	By MS/MS	By MS/MS	By MS/MS	33191000	4733800	15668000	12789000	5886400	7175200	6016900
Q6NVY1	3-hydroxyisobutyryl-CoA hydrolase, mitochondrial	HIBCH	2	2	2	0	2	2	0	2	2	0	2	2	6	11.929		By MS/MS	By MS/MS	6920600	0	3464900	3455700	0	2608400	4486700
P09110	3-ketoacyl-CoA thiolase, peroxisomal	ACAA1	5	5	5	1	3	5	1	3	5	1	3	5	17.5	34.679	By matching	By MS/MS	By MS/MS	89606000	2975500	37033000	49597000	0	19760000	30420000
P46783;Q9NQ39	40S ribosomal protein S10;Putative 40S ribosomal protein S10-like	RPS10;RPS10P5	2	2	2	2	2	2	2	2	2	2	2	2	13.9	40.733	By MS/MS	By MS/MS	By MS/MS	33490000	7421100	14411000	11658000	8811200	9216700	9601600
P62280	40S ribosomal protein S11	RPS11	5	5	5	4	5	5	4	5	5	4	5	5	29.7	33.463	By MS/MS	By MS/MS	By MS/MS	161000000	16740000	89011000	55249000	17191000	36493000	37256000
P25398	40S ribosomal protein S12	RPS12	3	3	3	3	3	3	3	3	3	3	3	3	24.2	47.692	By MS/MS	By MS/MS	By MS/MS	213870000	33384000	100070000	80424000	30766000	44417000	47304000
P62277	40S ribosomal protein S13	RPS13	5	5	5	5	5	5	5	5	5	5	5	5	34.4	48.051	By MS/MS	By MS/MS	By MS/MS	193670000	42710000	79017000	71946000	42486000	45392000	44252000
P62263	40S ribosomal protein S14	RPS14	9	9	9	8	8	7	8	8	7	8	8	7	35.1	121.71	By MS/MS	By MS/MS	By MS/MS	329460000	52325000	195850000	81290000	51770000	101310000	54436000
P62841	40S ribosomal protein S15	RPS15	2	2	2	2	2	2	2	2	2	2	2	2	23.4	20.216	By MS/MS	By MS/MS	By MS/MS	62295000	4529200	37491000	20275000	0	20417000	12598000
P62244	40S ribosomal protein S15a	RPS15A	3	3	3	3	3	3	3	3	3	3	3	3	21.5	18.805	By MS/MS	By MS/MS	By MS/MS	80556000	18230000	26704000	35622000	13195000	14833000	17571000
P62249	40S ribosomal protein S16	RPS16	5	5	5	5	5	5	5	5	5	5	5	5	33.6	31.972	By MS/MS	By MS/MS	By MS/MS	119030000	21169000	54768000	43088000	18378000	23685000	22223000
P08708	40S ribosomal protein S17	RPS17	4	4	4	4	4	4	4	4	4	4	4	4	34.1	64.028	By MS/MS	By MS/MS	By MS/MS	82307000	18550000	42613000	21144000	21031000	23826000	18857000
P62269	40S ribosomal protein S18	RPS18	4	4	4	3	4	2	3	4	2	3	4	2	15.1	39.741	By MS/MS	By MS/MS	By MS/MS	66038000	16320000	32021000	17696000	13203000	14651000	14493000
P39019	40S ribosomal protein S19	RPS19	5	5	5	4	5	4	4	5	4	4	5	4	24.8	48.729	By MS/MS	By MS/MS	By MS/MS	138070000	30385000	76951000	30737000	23663000	29955000	25992000
P15880	40S ribosomal protein S2	RPS2	3	3	3	2	3	3	2	3	3	2	3	3	13.3	21.841	By MS/MS	By MS/MS	By MS/MS	172710000	27556000	82120000	63030000	21541000	32860000	31865000
P60866	40S ribosomal protein S20	RPS20	3	3	3	2	3	3	2	3	3	2	3	3	22.7	55.875	By MS/MS	By MS/MS	By MS/MS	423960000	90525000	189340000	144090000	101560000	100090000	96926000
P63220	40S ribosomal protein S21	RPS21	3	3	3	2	3	2	2	3	2	2	3	2	34.9	21.922	By matching	By MS/MS	By MS/MS	27991000	3462000	16727000	7802200	5958800	6929200	6869600
P62847	40S ribosomal protein S24	RPS24	2	2	2	2	2	2	2	2	2	2	2	2	19.5	12.725	By matching	By MS/MS	By MS/MS	43594000	9179900	17380000	17034000	7453700	7484200	9260900
P62851	40S ribosomal protein S25	RPS25	4	4	4	4	4	4	4	4	4	4	4	4	25.6	28.071	By MS/MS	By MS/MS	By MS/MS	128770000	32031000	50486000	46255000	25864000	21902000	25128000
Q71UM5	40S ribosomal protein S27-like	RPS27L	4	4	2	3	4	4	3	4	4	2	2	2	39.3	30.87	By MS/MS	By MS/MS	By MS/MS	89788000	14233000	48728000	26827000	16795000	33630000	20926000
P62857	40S ribosomal protein S28	RPS28	2	2	2	2	2	2	2	2	2	2	2	2	30.4	29.946	By MS/MS	By MS/MS	By MS/MS	62531000	16466000	28925000	17141000	22636000	24730000	20558000
P23396	40S ribosomal protein S3	RPS3	10	10	10	8	10	9	8	10	9	8	10	9	46.9	81.692	By MS/MS	By MS/MS	By MS/MS	448980000	91042000	207720000	150230000	91006000	91763000	109500000
P61247	40S ribosomal protein S3a	RPS3A	14	14	14	12	14	12	12	14	12	12	14	12	54.5	116.6	By MS/MS	By MS/MS	By MS/MS	527480000	68317000	296290000	162870000	83789000	128440000	102230000
P62701	40S ribosomal protein S4, X isoform	RPS4X	9	9	9	5	7	9	5	7	9	5	7	9	37.6	81.134	By MS/MS	By MS/MS	By MS/MS	231010000	29181000	85299000	116530000	46343000	46220000	52676000
P62753	40S ribosomal protein S6	RPS6	7	7	7	3	6	5	3	6	5	3	6	5	26.9	104.39	By MS/MS	By MS/MS	By MS/MS	247330000	39008000	131100000	77215000	51670000	47099000	43426000
P62081	40S ribosomal protein S7	RPS7	7	7	7	5	6	6	5	6	6	5	6	6	43.8	85.46	By MS/MS	By MS/MS	By MS/MS	129460000	23682000	71140000	34637000	21634000	38170000	17834000
P62241	40S ribosomal protein S8	RPS8	10	10	10	10	10	10	10	10	10	10	10	10	44.7	102.82	By MS/MS	By MS/MS	By MS/MS	495660000	106390000	212380000	176890000	96830000	92650000	118930000
P46781	40S ribosomal protein S9	RPS9	6	6	6	5	6	5	5	6	5	5	6	5	20.6	40.404	By MS/MS	By MS/MS	By MS/MS	101080000	18276000	47892000	34916000	17593000	24576000	25113000
P08865	40S ribosomal protein SA	RPSA	6	6	6	6	6	6	6	6	6	6	6	6	28.5	157.74	By MS/MS	By MS/MS	By MS/MS	273180000	52552000	142790000	77837000	40752000	61966000	44189000
P80404	4-aminobutyrate aminotransferase, mitochondrial	ABAT	2	2	2	1	1	2	1	1	2	1	1	2	5.4	17.635	By matching	By MS/MS	By MS/MS	4975700	448880	1391700	3135100	0	0	4080300
P08195	4F2 cell-surface antigen heavy chain	SLC3A2	3	3	3	0	1	3	0	1	3	0	1	3	6.7	22.083		By matching	By MS/MS	12497000	0	1368900	11129000	0	0	6410400
P49189	4-trimethylaminobutyraldehyde dehydrogenase	ALDH9A1	11	11	11	9	10	11	9	10	11	9	10	11	22.1	76.076	By MS/MS	By MS/MS	By MS/MS	346160000	58022000	162060000	126070000	54053000	72741000	76161000
Q9H0D6	5-3 exoribonuclease 2	XRN2	5	5	5	4	5	4	4	5	4	4	5	4	6.4	59.603	By MS/MS	By MS/MS	By MS/MS	43565000	6572700	28394000	8598700	6401800	15949000	7289100
O14841	5-oxoprolinase	OPLAH	9	9	9	5	8	8	5	8	8	5	8	8	10.7	58.377	By MS/MS	By MS/MS	By MS/MS	77815000	11077000	32996000	33742000	12198000	17735000	22464000
P10809	60 kDa heat shock protein, mitochondrial	HSPD1	26	26	26	21	26	21	21	26	21	21	26	21	51.7	323.31	By MS/MS	By MS/MS	By MS/MS	1372600000	226090000	793350000	353170000	214270000	367960000	241040000
P10155	60 kDa SS-A/Ro ribonucleoprotein	TROVE2	5	5	5	3	5	4	3	5	4	3	5	4	9.1	45.633	By MS/MS	By MS/MS	By MS/MS	63894000	721420	40112000	23061000	0	17194000	16876000
P05388;Q8NHW5	60S acidic ribosomal protein P0;60S acidic ribosomal protein P0-like	RPLP0;RPLP0P6	6	6	6	6	6	6	6	6	6	6	6	6	31.2	210.17	By MS/MS	By MS/MS	By MS/MS	274400000	74490000	117430000	82477000	61439000	51558000	48798000
P05387	60S acidic ribosomal protein P2	RPLP2	4	4	4	3	4	3	3	4	3	3	4	3	53	80.974	By MS/MS	By MS/MS	By MS/MS	161600000	30616000	82293000	48695000	31356000	20727000	42633000
P27635	60S ribosomal protein L10	RPL10	7	7	7	5	7	7	5	7	7	5	7	7	30.8	70.309	By MS/MS	By MS/MS	By MS/MS	160310000	24167000	84866000	51276000	25563000	51393000	30774000
P62906	60S ribosomal protein L10a	RPL10A	3	3	3	2	3	3	2	3	3	2	3	3	18.9	23.55	By MS/MS	By MS/MS	By MS/MS	84521000	15026000	38200000	31294000	18512000	16615000	15160000
P62913	60S ribosomal protein L11	RPL11	2	2	2	2	2	2	2	2	2	2	2	2	12.9	13.629	By MS/MS	By MS/MS	By MS/MS	161630000	30858000	78696000	52073000	24986000	34839000	27609000
P30050	60S ribosomal protein L12	RPL12	4	4	4	4	4	4	4	4	4	4	4	4	40	156.97	By MS/MS	By MS/MS	By MS/MS	216920000	40331000	99611000	76979000	38722000	50961000	51740000
P26373	60S ribosomal protein L13	RPL13	5	5	5	3	5	3	3	5	3	3	5	3	25.6	37.852	By MS/MS	By MS/MS	By MS/MS	117240000	15124000	60683000	41429000	14885000	20596000	19409000
P40429;Q6NVV1	60S ribosomal protein L13a;Putative 60S ribosomal protein L13a protein RPL13AP3	RPL13A;RPL13AP3	4	4	4	3	4	3	3	4	3	3	4	3	20.2	28.916	By MS/MS	By MS/MS	By MS/MS	65727000	8217800	38305000	19204000	13109000	21363000	16472000
P50914	60S ribosomal protein L14	RPL14	2	2	2	2	2	2	2	2	2	2	2	2	10.7	19.319	By MS/MS	By MS/MS	By MS/MS	109840000	17201000	52202000	40441000	19516000	32667000	32095000
P61313	60S ribosomal protein L15	RPL15	3	3	3	2	3	3	2	3	3	2	3	3	14.7	27.644	By MS/MS	By MS/MS	By MS/MS	125400000	23722000	61474000	40209000	19972000	39037000	27749000
P18621	60S ribosomal protein L17	RPL17	3	3	3	3	3	3	3	3	3	3	3	3	19	41.161	By MS/MS	By MS/MS	By MS/MS	159800000	36889000	66248000	56665000	36375000	36504000	41147000
Q07020	60S ribosomal protein L18	RPL18	5	5	5	3	5	4	3	5	4	3	5	4	28.7	89.774	By MS/MS	By MS/MS	By MS/MS	152090000	30380000	72979000	48733000	39356000	42502000	40153000
Q02543	60S ribosomal protein L18a	RPL18A	3	3	3	3	3	3	3	3	3	3	3	3	17	80.698	By MS/MS	By MS/MS	By MS/MS	88993000	15627000	42489000	30877000	15690000	19687000	18682000
P84098	60S ribosomal protein L19	RPL19	4	4	4	2	4	3	2	4	3	2	4	3	14.3	39.898	By MS/MS	By MS/MS	By MS/MS	73334000	18685000	32164000	22484000	20424000	16921000	17747000
P46778	60S ribosomal protein L21	RPL21	2	2	2	2	2	2	2	2	2	2	2	2	16.2	73.738	By MS/MS	By MS/MS	By MS/MS	161670000	32113000	64196000	65366000	27804000	25751000	35693000
P35268	60S ribosomal protein L22	RPL22	5	5	5	4	4	4	4	4	4	4	4	4	40.6	32.983	By MS/MS	By MS/MS	By MS/MS	199840000	49762000	82930000	67150000	39541000	42271000	34150000
P62829	60S ribosomal protein L23	RPL23	2	2	2	1	2	2	1	2	2	1	2	2	18.6	12.94	By matching	By MS/MS	By matching	18638000	1784300	10112000	6741800	0	6775400	5884400
P62750	60S ribosomal protein L23a	RPL23A	2	2	2	2	2	2	2	2	2	2	2	2	15.4	17.212	By MS/MS	By MS/MS	By MS/MS	147920000	31784000	70631000	45506000	47162000	43853000	43552000
P83731	60S ribosomal protein L24	RPL24	3	3	3	3	3	3	3	3	3	3	3	3	21	21.719	By MS/MS	By MS/MS	By MS/MS	141520000	31433000	56572000	53517000	17204000	24714000	24425000
P61353	60S ribosomal protein L27	RPL27	6	6	6	5	6	6	5	6	6	5	6	6	43.4	62.571	By MS/MS	By MS/MS	By MS/MS	199250000	37903000	91644000	69704000	39811000	40008000	38862000
P46776	60S ribosomal protein L27a	RPL27A	4	4	4	3	4	3	3	4	3	3	4	3	31.1	33.957	By MS/MS	By MS/MS	By MS/MS	186400000	40941000	75520000	69943000	32912000	32350000	38547000
P39023	60S ribosomal protein L3	RPL3	5	5	5	5	5	5	5	5	5	5	5	5	17.6	40.53	By MS/MS	By MS/MS	By MS/MS	108410000	27682000	39838000	40889000	22692000	26889000	24932000
P62888	60S ribosomal protein L30	RPL30	4	4	4	2	4	3	2	4	3	2	4	3	34.8	44.231	By MS/MS	By MS/MS	By MS/MS	87829000	9358500	42646000	35825000	9729000	17626000	18164000
P62899	60S ribosomal protein L31	RPL31	4	4	4	2	4	4	2	4	4	2	4	4	38.4	33.034	By MS/MS	By MS/MS	By MS/MS	153630000	28098000	71754000	53780000	31623000	41473000	41341000
P18077	60S ribosomal protein L35a	RPL35A	2	2	2	2	2	2	2	2	2	2	2	2	15.5	11.143	By MS/MS	By MS/MS	By MS/MS	58401000	11251000	26819000	20330000	11713000	9534300	12820000
Q9Y3U8	60S ribosomal protein L36	RPL36	2	2	2	2	2	2	2	2	2	2	2	2	20	14.242	By matching	By MS/MS	By MS/MS	43778000	9610000	15916000	18252000	11891000	9657300	13776000
P61513;A6NKH3	60S ribosomal protein L37a;Putative 60S ribosomal protein L37a-like protein	RPL37A;RPL37AP8	2	2	2	2	2	2	2	2	2	2	2	2	28.3	69.819	By MS/MS	By MS/MS	By MS/MS	22204000	5175300	9882100	7146700	4598400	4729600	4554400
P36578	60S ribosomal protein L4	RPL4	12	12	12	9	12	11	9	12	11	9	12	11	32.8	89.17	By MS/MS	By MS/MS	By MS/MS	365290000	82473000	141500000	141320000	83599000	68921000	83553000
P46777	60S ribosomal protein L5	RPL5	9	9	9	9	8	9	9	8	9	9	8	9	36	113.37	By MS/MS	By MS/MS	By MS/MS	295360000	43875000	137830000	113660000	41390000	63200000	72392000
Q02878	60S ribosomal protein L6	RPL6	10	10	10	6	10	8	6	10	8	6	10	8	22.9	89.95	By MS/MS	By MS/MS	By MS/MS	277370000	49661000	135780000	91932000	58261000	65514000	57860000
P18124	60S ribosomal protein L7	RPL7	4	4	4	4	4	4	4	4	4	4	4	4	16.5	67.855	By MS/MS	By MS/MS	By MS/MS	220240000	48907000	101480000	69858000	53293000	45984000	45377000
P62424	60S ribosomal protein L7a	RPL7A	7	7	7	6	6	7	6	6	7	6	6	7	28.2	59.047	By MS/MS	By MS/MS	By MS/MS	228360000	51223000	97354000	79781000	48587000	38943000	47921000
P62917	60S ribosomal protein L8	RPL8	7	7	7	4	7	7	4	7	7	4	7	7	32.7	132.25	By MS/MS	By MS/MS	By MS/MS	206930000	37477000	99627000	69829000	58591000	64323000	58449000
P32969	60S ribosomal protein L9	RPL9	3	3	3	3	3	3	3	3	3	3	3	3	13	18.273	By MS/MS	By MS/MS	By MS/MS	87573000	14478000	43916000	29179000	12575000	18874000	17857000
P52209	6-phosphogluconate dehydrogenase, decarboxylating	PGD	8	8	8	5	6	8	5	6	8	5	6	8	22.2	58.002	By MS/MS	By MS/MS	By MS/MS	140720000	20678000	51913000	68127000	24901000	28760000	40372000
O95336	6-phosphogluconolactonase	PGLS	3	3	3	3	3	3	3	3	3	3	3	3	20.9	26.361	By MS/MS	By MS/MS	By MS/MS	51708000	13096000	26605000	12007000	9521000	12160000	7020100
P11021	78 kDa glucose-regulated protein	HSPA5	31	31	30	26	30	28	26	30	28	25	29	27	45.4	323.31	By MS/MS	By MS/MS	By MS/MS	3290100000	633340000	1722500000	934300000	602150000	786460000	586990000
P24752	Acetyl-CoA acetyltransferase, mitochondrial	ACAT1	6	6	6	4	6	5	4	6	5	4	6	5	19.9	71.108	By MS/MS	By MS/MS	By MS/MS	47354000	13131000	20040000	14183000	12631000	11766000	9257800
Q13510	Acid ceramidase;Acid ceramidase subunit alpha;Acid ceramidase subunit beta	ASAH1	9	9	9	9	8	8	9	8	8	9	8	8	27.6	125.81	By MS/MS	By MS/MS	By MS/MS	885670000	170470000	510640000	204550000	138130000	200450000	132100000
P39687	Acidic leucine-rich nuclear phosphoprotein 32 family member A	ANP32A	6	6	5	5	5	6	5	5	6	4	4	5	26.1	67.068	By MS/MS	By MS/MS	By MS/MS	266680000	77548000	112670000	76464000	65692000	52426000	42864000
Q92688	Acidic leucine-rich nuclear phosphoprotein 32 family member B	ANP32B	4	3	3	4	4	4	3	3	3	3	3	3	21.1	23.481	By MS/MS	By MS/MS	By MS/MS	60836000	11421000	27228000	22186000	9412000	12897000	12795000
Q99798	Aconitate hydratase, mitochondrial	ACO2	15	15	15	10	10	15	10	10	15	10	10	15	23.2	200.1	By MS/MS	By MS/MS	By MS/MS	195480000	30427000	53744000	111300000	42299000	42770000	70732000
P68133;P68032;P62736;P63267	Actin, alpha skeletal muscle;Actin, alpha cardiac muscle 1;Actin, aortic smooth muscle;Actin, gamma-enteric smooth muscle	ACTA1;ACTC1;ACTA2;ACTG2	18	5	5	15	18	18	4	5	5	4	5	5	55.7	323.31	By MS/MS	By MS/MS	By MS/MS	3102800000	447790000	1092700000	1562300000	319660000	355000000	680720000
P63261;P60709	Actin, cytoplasmic 2;Actin, cytoplasmic 2, N-terminally processed;Actin, cytoplasmic 1;Actin, cytoplasmic 1, N-terminally processed	ACTG1;ACTB	27	27	14	21	27	26	21	27	26	10	14	13	71.7	323.31	By MS/MS	By MS/MS	By MS/MS	35547000000	8709200000	14743000000	12095000000	7093300000	6297400000	6222000000
O96019	Actin-like protein 6A	ACTL6A	2	2	2	2	2	2	2	2	2	2	2	2	10	13.314	By matching	By MS/MS	By matching	29004000	4543800	15426000	9034500	0	0	5182200
P61160	Actin-related protein 2	ACTR2	5	5	5	4	5	5	4	5	5	4	5	5	14.7	47.877	By MS/MS	By MS/MS	By MS/MS	163420000	32699000	71104000	59613000	31528000	25201000	30095000
O15143	Actin-related protein 2/3 complex subunit 1B	ARPC1B	5	5	5	3	5	5	3	5	5	3	5	5	18	38.241	By matching	By MS/MS	By MS/MS	88097000	12749000	47025000	28323000	13144000	19878000	14298000
O15144	Actin-related protein 2/3 complex subunit 2	ARPC2	4	4	4	2	4	2	2	4	2	2	4	2	19.3	23.426	By matching	By MS/MS	By MS/MS	27817000	4850000	15981000	6986400	4443900	5810500	4425300
O15145	Actin-related protein 2/3 complex subunit 3	ARPC3	3	3	3	1	3	1	1	3	1	1	3	1	19.7	18.054	By MS/MS	By MS/MS	By matching	8576200	641950	7443600	490610	0	3560200	0
P59998	Actin-related protein 2/3 complex subunit 4	ARPC4	4	4	4	4	4	4	4	4	4	4	4	4	22.6	27.62	By MS/MS	By MS/MS	By MS/MS	88770000	21421000	42170000	25179000	18289000	17691000	13356000
O15511	Actin-related protein 2/3 complex subunit 5	ARPC5	2	2	2	2	2	2	2	2	2	2	2	2	23.2	16.848	By matching	By MS/MS	By matching	13213000	1966700	8257800	2988900	2347000	3802800	2601200
P61158	Actin-related protein 3	ACTR3	13	13	13	10	13	12	10	13	12	10	13	12	44.3	210.51	By MS/MS	By MS/MS	By MS/MS	332160000	82603000	130930000	118630000	68079000	64931000	63650000
P53999	Activated RNA polymerase II transcriptional coactivator p15	SUB1	6	6	6	3	5	6	3	5	6	3	5	6	37.8	119.5	By MS/MS	By MS/MS	By MS/MS	197840000	32349000	91359000	74127000	39359000	41744000	54516000
P13798	Acylamino-acid-releasing enzyme	APEH	8	8	8	6	8	8	6	8	8	6	8	8	14.6	68.955	By MS/MS	By MS/MS	By MS/MS	122810000	16116000	51147000	55543000	21500000	21681000	30985000
Q96CM8	Acyl-CoA synthetase family member 2, mitochondrial	ACSF2	6	6	6	1	4	5	1	4	5	1	4	5	9.3	39.786	By matching	By MS/MS	By MS/MS	29209000	229470	11758000	17222000	0	4181900	19324000
P07108	Acyl-CoA-binding protein	DBI	4	4	4	3	4	3	3	4	3	3	4	3	69	45.907	By MS/MS	By MS/MS	By MS/MS	202230000	28335000	119790000	54108000	20875000	59935000	36796000
Q86TX2;P49753	Acyl-coenzyme A thioesterase 1;Acyl-coenzyme A thioesterase 2, mitochondrial	ACOT1;ACOT2	6	6	6	3	6	5	3	6	5	3	6	5	21.1	46.055	By MS/MS	By MS/MS	By MS/MS	50974000	3031300	34948000	12995000	6123500	16192000	10246000
Q9NPJ3	Acyl-coenzyme A thioesterase 13;Acyl-coenzyme A thioesterase 13, N-terminally processed	ACOT13	2	2	2	2	2	2	2	2	2	2	2	2	17.9	12.095	By matching	By MS/MS	By matching	30952000	7172400	16296000	7484200	5101200	7861200	4000600
O75608	Acyl-protein thioesterase 1	LYPLA1	2	2	2	2	2	2	2	2	2	2	2	2	8.3	11.707	By MS/MS	By matching	By MS/MS	59554000	15843000	18038000	25673000	14265000	9309700	15594000
P46108	Adapter molecule crk	CRK	3	3	3	1	3	1	1	3	1	1	3	1	15.5	20.97	By matching	By MS/MS	By MS/MS	19653000	485080	19168000	0	0	8902400	0
P07741	Adenine phosphoribosyltransferase	APRT	2	2	2	1	1	2	1	1	2	1	1	2	12.8	12.79	By MS/MS	By matching	By MS/MS	23911000	6220600	6236700	11454000	0	0	6162200
P23526	Adenosylhomocysteinase	AHCY	11	11	11	7	11	10	7	11	10	7	11	10	28.7	181.68	By MS/MS	By MS/MS	By MS/MS	342450000	63665000	151910000	126870000	76164000	73232000	100740000
P54819	Adenylate kinase 2, mitochondrial;Adenylate kinase 2, mitochondrial, N-terminally processed	AK2	3	3	3	3	3	3	3	3	3	3	3	3	22.6	24.166	By matching	By MS/MS	By MS/MS	46348000	7528300	27160000	11660000	5474100	13901000	7337600
P00568	Adenylate kinase isoenzyme 1	AK1	5	5	5	4	5	3	4	5	3	4	5	3	31.4	30.471	By matching	By MS/MS	By MS/MS	46541000	13405000	22020000	11116000	11359000	8428700	7926500
P30520	Adenylosuccinate synthetase isozyme 2	ADSS	2	2	2	0	2	1	0	2	1	0	2	1	6.1	27.441		By MS/MS	By matching	21335000	0	17781000	3554500	0	7788200	0
Q01518	Adenylyl cyclase-associated protein 1	CAP1	13	13	13	12	11	12	12	11	12	12	11	12	33.7	295.47	By MS/MS	By MS/MS	By MS/MS	327580000	79172000	138810000	109600000	78703000	73103000	79782000
Q8IUX7	Adipocyte enhancer-binding protein 1	AEBP1	10	10	10	8	9	8	8	9	8	8	9	8	10.7	173.11	By MS/MS	By MS/MS	By MS/MS	177350000	54789000	90480000	32078000	66312000	54957000	29494000
Q9HDC9	Adipocyte plasma membrane-associated protein	APMAP	11	11	11	8	9	10	8	9	10	8	9	10	31	135.98	By MS/MS	By MS/MS	By MS/MS	359390000	37622000	130580000	191200000	40214000	63237000	127370000
Q15847	Adipogenesis regulatory factor	ADIRF	2	2	2	1	2	2	1	2	2	1	2	2	19.7	17.64	By matching	By MS/MS	By matching	5577900	181020	3696600	1700300	0	3389900	1635000
P12236;P12235	ADP/ATP translocase 3;ADP/ATP translocase 3, N-terminally processed;ADP/ATP translocase 1	SLC25A6;SLC25A4	6	6	2	5	6	5	5	6	5	2	2	2	18.8	37.458	By MS/MS	By MS/MS	By MS/MS	163280000	28434000	70565000	64284000	29772000	29915000	36855000
Q9BW91	ADP-ribose pyrophosphatase, mitochondrial	NUDT9	2	2	2	1	2	2	1	2	2	1	2	2	7.1	11.349	By matching	By MS/MS	By matching	6044800	574390	3162800	2307500	0	2034400	1870400
P84077;P61204	ADP-ribosylation factor 1;ADP-ribosylation factor 3	ARF1;ARF3	7	7	4	6	7	7	6	7	7	3	4	4	41.4	63.289	By MS/MS	By MS/MS	By MS/MS	265370000	53411000	103960000	108000000	46407000	32513000	58596000
P40616	ADP-ribosylation factor-like protein 1	ARL1	3	3	3	1	3	3	1	3	3	1	3	3	16.6	21.653	By MS/MS	By MS/MS	By MS/MS	13866000	1567900	4762700	7535100	0	1985100	4470000
P36405	ADP-ribosylation factor-like protein 3	ARL3	3	3	3	3	3	3	3	3	3	3	3	3	15.4	78.811	By MS/MS	By MS/MS	By MS/MS	37456000	5733400	16001000	15722000	5790900	6255900	11611000
Q9NVJ2	ADP-ribosylation factor-like protein 8B	ARL8B	2	2	1	2	2	2	2	2	2	1	1	1	10.2	12.155	By matching	By MS/MS	By MS/MS	17664000	4339300	7879000	5446100	0	0	5389100
Q9Y6U3	Adseverin	SCIN	2	2	2	2	2	0	2	2	0	2	2	0	5.7	11.6	By matching	By MS/MS		2435700	686410	1749300	0	1004600	1502800	0
P55196	Afadin	MLLT4	4	4	4	4	3	4	4	3	4	4	3	4	3	24.516	By matching	By MS/MS	By MS/MS	17397000	4444200	7019900	5933200	4997500	5349900	4150100
O43488	Aflatoxin B1 aldehyde reductase member 2	AKR7A2	6	6	4	4	5	5	4	5	5	3	3	4	22.6	48.823	By MS/MS	By MS/MS	By MS/MS	60846000	7386000	23740000	29721000	7545400	8433800	19035000
O95154	Aflatoxin B1 aldehyde reductase member 3	AKR7A3	5	4	2	1	3	3	1	2	3	0	1	1	21.5	82.316	By matching	By MS/MS	By MS/MS	11341000	1148100	1206200	8986500	0	0	7305700
Q99996	A-kinase anchor protein 9	AKAP9	5	5	5	4	5	3	4	5	3	4	5	3	1.7	61.682	By matching	By MS/MS	By matching	12516000	2335000	8536800	1643900	2089200	4036200	2109400
P49588	Alanine--tRNA ligase, cytoplasmic	AARS	8	8	8	6	7	7	6	7	7	6	7	7	10.3	54.439	By MS/MS	By MS/MS	By MS/MS	39271000	6905100	15013000	17353000	14054000	11902000	13422000
P14550	Alcohol dehydrogenase [NADP(+)]	AKR1A1	7	7	7	5	7	7	5	7	7	5	7	7	26.8	110.82	By MS/MS	By MS/MS	By MS/MS	130340000	15650000	47520000	67168000	21707000	23021000	37830000
P00330	Alcohol dehydrogenase 1	ADH1	18	18	18	18	18	18	18	18	18	18	18	18	53.7	323.31	By MS/MS	By MS/MS	By MS/MS	22279000000	8141300000	7033000000	7104800000	7360300000	3343200000	4075400000
P11766	Alcohol dehydrogenase class-3	ADH5	2	2	2	2	2	2	2	2	2	2	2	2	7.8	14.268	By MS/MS	By MS/MS	By MS/MS	36712000	8350400	12825000	15537000	6711700	7003900	7012000
Q8IZ83	Aldehyde dehydrogenase family 16 member A1	ALDH16A1	4	4	4	2	4	2	2	4	2	2	4	2	7.2	36.064	By MS/MS	By MS/MS	By MS/MS	18871000	5094000	7846500	5930500	4512000	4943200	4394800
P05091	Aldehyde dehydrogenase, mitochondrial	ALDH2	9	9	9	6	8	9	6	8	9	6	8	9	24.6	148.95	By MS/MS	By MS/MS	By MS/MS	156320000	21746000	37082000	97489000	31739000	18065000	53668000
Q96IU4	Alpha/beta hydrolase domain-containing protein 14B	ABHD14B	2	2	2	0	1	1	0	1	1	0	1	1	16.7	11.157		By MS/MS	By MS/MS	29662000	0	11093000	18568000	0	0	9989900
P02763	Alpha-1-acid glycoprotein 1	ORM1	6	6	6	6	6	6	6	6	6	6	6	6	30.8	56.787	By MS/MS	By MS/MS	By MS/MS	188920000	92463000	55337000	41118000	109470000	32258000	29733000
P01011	Alpha-1-antichymotrypsin;Alpha-1-antichymotrypsin His-Pro-less	SERPINA3	12	12	12	11	12	12	11	12	12	11	12	12	31.4	255.43	By MS/MS	By MS/MS	By MS/MS	380020000	113870000	134780000	131370000	112390000	69506000	81965000
P01009	Alpha-1-antitrypsin;Short peptide from AAT	SERPINA1	30	30	30	28	30	27	28	30	27	28	30	27	61	323.31	By MS/MS	By MS/MS	By MS/MS	8817700000	2187200000	4931000000	1699500000	2003800000	2312400000	919670000
P04217	Alpha-1B-glycoprotein	A1BG	2	2	2	2	2	0	2	2	0	2	2	0	5.7	11.257	By MS/MS	By matching		20567000	11639000	8928300	0	0	3910600	0
P02765	Alpha-2-HS-glycoprotein;Alpha-2-HS-glycoprotein chain A;Alpha-2-HS-glycoprotein chain B	AHSG	4	4	4	4	4	3	4	4	3	4	4	3	19.9	107.28	By MS/MS	By MS/MS	By MS/MS	145000000	67239000	51400000	26357000	70589000	26994000	24845000
P01023	Alpha-2-macroglobulin	A2M	10	10	10	10	6	10	10	6	10	10	6	10	9.6	76.121	By MS/MS	By MS/MS	By MS/MS	145810000	50944000	27163000	67703000	44193000	20335000	44904000
P12814	Alpha-actinin-1	ACTN1	40	25	25	35	40	37	21	25	23	21	25	23	47.4	323.31	By MS/MS	By MS/MS	By MS/MS	689770000	133980000	334010000	221780000	131300000	172520000	130240000
O43707	Alpha-actinin-4	ACTN4	46	46	31	37	44	43	37	44	43	23	29	29	56	323.31	By MS/MS	By MS/MS	By MS/MS	2092600000	392790000	832950000	866880000	348470000	416790000	562250000
P49419	Alpha-aminoadipic semialdehyde dehydrogenase	ALDH7A1	6	6	6	2	6	5	2	6	5	2	6	5	14.8	178.43	By MS/MS	By MS/MS	By MS/MS	80792000	4289200	54250000	22253000	12622000	16756000	13520000
P61163;P42025	Alpha-centractin;Beta-centractin	ACTR1A;ACTR1B	3	3	3	1	3	2	1	3	2	1	3	2	10.1	19.817	By matching	By MS/MS	By MS/MS	25469000	4046600	11493000	9929800	0	7979100	9028700
P06733	Alpha-enolase	ENO1	23	23	21	17	22	22	17	22	22	15	20	20	55.1	323.31	By MS/MS	By MS/MS	By MS/MS	2002200000	313620000	708190000	980350000	323340000	337520000	559360000
P54920	Alpha-soluble NSF attachment protein	NAPA	3	3	3	3	3	3	3	3	3	3	3	3	13.9	28.079	By MS/MS	By MS/MS	By MS/MS	25914000	4020800	11352000	10542000	4169700	8494700	7364800
Q12904	Aminoacyl tRNA synthase complex-interacting multifunctional protein 1;Endothelial monocyte-activating polypeptide 2	AIMP1	4	4	4	3	4	4	3	4	4	3	4	4	17.9	35.003	By MS/MS	By MS/MS	By MS/MS	63095000	7027800	39467000	16601000	9305400	24035000	9836500
Q9H4A4	Aminopeptidase B	RNPEP	14	14	14	11	13	12	11	13	12	11	13	12	32.3	323.31	By MS/MS	By MS/MS	By MS/MS	326180000	52077000	152010000	122100000	48585000	63356000	75678000
P01019	Angiotensinogen;Angiotensin-1;Angiotensin-2;Angiotensin-3;Angiotensin-4;Angiotensin 1-9;Angiotensin 1-7;Angiotensin 1-5;Angiotensin 1-4	AGT	3	3	3	3	3	3	3	3	3	3	3	3	7.6	23.058	By MS/MS	By MS/MS	By matching	34246000	19255000	7226300	7765300	20953000	3882800	4321800
Q12955	Ankyrin-3	ANK3	3	3	3	1	3	3	1	3	3	1	3	3	1	49.714	By matching	By MS/MS	By MS/MS	17331000	1911600	7226400	8192900	0	5288900	6292100
P04083	Annexin A1	ANXA1	10	10	10	8	9	6	8	9	6	8	9	6	36.4	175.42	By MS/MS	By MS/MS	By MS/MS	213060000	66551000	115920000	30594000	63387000	45735000	20552000
P50995	Annexin A11	ANXA11	4	4	4	2	4	4	2	4	4	2	4	4	9.5	22.948	By MS/MS	By MS/MS	By MS/MS	30125000	6524700	15697000	7902600	0	10577000	4468500
P07355;A6NMY6	Annexin A2;Putative annexin A2-like protein	ANXA2;ANXA2P2	23	23	23	19	23	19	19	23	19	19	23	19	64.6	323.31	By MS/MS	By MS/MS	By MS/MS	1576300000	385550000	702710000	488050000	380590000	371400000	346440000
P09525	Annexin A4	ANXA4	9	9	9	7	9	9	7	9	9	7	9	9	33.5	78.737	By MS/MS	By MS/MS	By MS/MS	90802000	21509000	36329000	32964000	24603000	21344000	23172000
P08758	Annexin A5	ANXA5	16	16	16	13	16	15	13	16	15	13	16	15	60.9	323.31	By MS/MS	By MS/MS	By MS/MS	643610000	171980000	302520000	169100000	166990000	165150000	103160000
P08133	Annexin A6	ANXA6	34	34	34	25	33	33	25	33	33	25	33	33	58.1	323.31	By MS/MS	By MS/MS	By MS/MS	1006100000	157100000	394070000	454900000	166190000	219950000	260520000
P20073	Annexin A7	ANXA7	3	3	3	0	3	2	0	3	2	0	3	2	8.4	21.621		By MS/MS	By MS/MS	23852000	0	12920000	10932000	0	5463800	6076900
O95994	Anterior gradient protein 2 homolog	AGR2	7	6	6	7	7	7	6	6	6	6	6	6	52.6	63.057	By MS/MS	By MS/MS	By MS/MS	171050000	47361000	86984000	36703000	36654000	42287000	22492000
Q8TD06	Anterior gradient protein 3 homolog	AGR3	7	7	6	6	7	7	6	7	7	5	6	6	33.7	199.96	By MS/MS	By MS/MS	By MS/MS	434680000	81217000	172300000	181160000	48463000	71998000	102610000
Q03519	Antigen peptide transporter 2	TAP2	2	2	2	0	2	2	0	2	2	0	2	2	4.2	11.533		By MS/MS	By matching	28327000	0	22969000	5357800	0	10521000	3205400
P01008	Antithrombin-III	SERPINC1	7	7	6	6	7	6	6	7	6	5	6	5	19.8	42.618	By MS/MS	By MS/MS	By MS/MS	147120000	61231000	57003000	28884000	53897000	23192000	12924000
Q10567;P63010	AP-1 complex subunit beta-1;AP-2 complex subunit beta	AP1B1;AP2B1	5	5	5	3	5	5	3	5	5	3	5	5	7.1	32.916	By matching	By MS/MS	By MS/MS	50746000	7225700	20432000	23089000	10099000	7190900	11200000
Q9Y6Q5	AP-1 complex subunit mu-2	AP1M2	3	3	3	0	1	3	0	1	3	0	1	3	8.7	18.027		By matching	By MS/MS	25451000	0	10061000	15390000	0	0	9232100
O95782;O94973	AP-2 complex subunit alpha-1;AP-2 complex subunit alpha-2	AP2A1;AP2A2	3	3	3	2	2	3	2	2	3	2	2	3	3.4	17.718	By MS/MS	By MS/MS	By MS/MS	27042000	6306700	8869600	11866000	5157000	4901300	5309500
Q96CW1	AP-2 complex subunit mu	AP2M1	2	2	2	2	2	2	2	2	2	2	2	2	6	14.587	By MS/MS	By MS/MS	By MS/MS	11895000	2849900	4782800	4262700	4538800	4709400	5481200
O00203	AP-3 complex subunit beta-1	AP3B1	3	3	3	3	3	3	3	3	3	3	3	3	3.6	22.561	By MS/MS	By MS/MS	By MS/MS	42696000	10378000	17443000	14875000	9357700	9823000	9531300
O14617	AP-3 complex subunit delta-1	AP3D1	3	3	3	1	2	3	1	2	3	1	2	3	3.9	31.326	By matching	By MS/MS	By MS/MS	10603000	1735300	3169400	5698100	0	0	5479500
P02647	Apolipoprotein A-I;Proapolipoprotein A-I;Truncated apolipoprotein A-I	APOA1	18	18	18	14	16	14	14	16	14	14	16	14	62.9	229.82	By MS/MS	By MS/MS	By MS/MS	717030000	283290000	308390000	125350000	253620000	213720000	111030000
P02652	Apolipoprotein A-II;Proapolipoprotein A-II;Truncated apolipoprotein A-II	APOA2	5	5	5	3	4	3	3	4	3	3	4	3	69	53.186	By MS/MS	By MS/MS	By matching	57532000	21217000	28542000	7773900	17308000	14905000	4552100
P06727	Apolipoprotein A-IV	APOA4	3	3	3	1	3	1	1	3	1	1	3	1	8.3	18.258	By matching	By MS/MS	By matching	10464000	2430900	7852900	180050	0	5943800	0
Q0VD83	Apolipoprotein B receptor	APOBR	2	2	2	1	2	2	1	2	2	1	2	2	2.4	14.248	By matching	By MS/MS	By matching	3744600	446810	2429900	867840	0	1370100	616880
P04114	Apolipoprotein B-100;Apolipoprotein B-48	APOB	12	12	12	10	10	12	10	10	12	10	10	12	3.6	79.947	By MS/MS	By MS/MS	By MS/MS	95368000	24471000	28672000	42225000	21237000	17055000	25154000
P05090	Apolipoprotein D	APOD	6	6	6	4	2	6	4	2	6	4	2	6	30.2	60.473	By MS/MS	By MS/MS	By MS/MS	71127000	8005200	4437000	58685000	10765000	12381000	47139000
P02649	Apolipoprotein E	APOE	8	8	8	5	7	5	5	7	5	5	7	5	31.9	157.27	By MS/MS	By MS/MS	By MS/MS	88981000	21623000	45078000	22280000	23589000	20857000	22208000
Q9BQE5	Apolipoprotein L2	APOL2	2	2	2	1	2	2	1	2	2	1	2	2	6.5	14.577	By MS/MS	By MS/MS	By MS/MS	27676000	2103800	21339000	4233400	0	11649000	3085200
Q9BZZ5	Apoptosis inhibitor 5	API5	3	3	3	3	3	3	3	3	3	3	3	3	6.1	22.518	By MS/MS	By MS/MS	By MS/MS	34232000	8405200	13927000	11900000	8639900	8603400	9015000
Q07812	Apoptosis regulator BAX	BAX	2	2	2	1	2	2	1	2	2	1	2	2	17.2	19.653	By matching	By MS/MS	By matching	25012000	4977400	12456000	7578400	0	6547400	4377600
Q9UKV3	Apoptotic chromatin condensation inducer in the nucleus	ACIN1	5	5	5	4	5	5	4	5	5	4	5	5	4.6	35.842	By MS/MS	By MS/MS	By MS/MS	38816000	6257000	20094000	12465000	7436600	13988000	11419000
P53365	Arfaptin-2	ARFIP2	2	2	2	1	2	2	1	2	2	1	2	2	7.9	24.691	By matching	By MS/MS	By MS/MS	8481100	549500	2864000	5067600	0	2590600	3814700
P05089	Arginase-1	ARG1	2	2	2	2	2	2	2	2	2	2	2	2	6.8	10.757	By MS/MS	By matching	By MS/MS	26671000	6831400	5238500	14601000	0	0	9339900
P54136	Arginine--tRNA ligase, cytoplasmic	RARS	13	13	13	10	12	12	10	12	12	10	12	12	23.6	101.89	By MS/MS	By MS/MS	By MS/MS	182290000	22593000	103530000	56167000	28828000	54885000	38434000
P00966	Argininosuccinate synthase	ASS1	2	2	2	1	2	2	1	2	2	1	2	2	5.1	12.442	By matching	By MS/MS	By MS/MS	35992000	1749500	19115000	15127000	0	9323600	8414600
P18440	Arylamine N-acetyltransferase 1	NAT1	20	20	20	16	20	19	16	20	19	16	20	19	73.1	323.31	By MS/MS	By MS/MS	By MS/MS	1523600000	344460000	737500000	441660000	285630000	332210000	285540000
O43776	Asparagine--tRNA ligase, cytoplasmic	NARS	5	5	5	4	5	4	4	5	4	4	5	4	9.7	161.08	By MS/MS	By MS/MS	By MS/MS	59798000	13700000	30682000	15417000	12717000	17012000	10642000
P17174	Aspartate aminotransferase, cytoplasmic	GOT1	3	3	3	2	2	3	2	2	3	2	2	3	7.7	19.58	By MS/MS	By MS/MS	By MS/MS	33091000	6568700	8033300	18489000	7206600	7364700	7759300
P00505	Aspartate aminotransferase, mitochondrial	GOT2	7	7	7	3	5	7	3	5	7	3	5	7	17.4	109.03	By MS/MS	By MS/MS	By MS/MS	111200000	18781000	38658000	53762000	28677000	21055000	22991000
P14868	Aspartate--tRNA ligase, cytoplasmic	DARS	15	15	15	10	15	11	10	15	11	10	15	11	35.1	135.96	By MS/MS	By MS/MS	By MS/MS	175090000	28272000	90189000	56627000	36596000	53152000	42756000
Q9ULA0	Aspartyl aminopeptidase	DNPEP	8	8	8	6	8	8	6	8	8	6	8	8	23.6	74.18	By MS/MS	By MS/MS	By MS/MS	219710000	42260000	112590000	64866000	40668000	47648000	33000000
Q12797	Aspartyl/asparaginyl beta-hydroxylase	ASPH	6	6	6	1	2	6	1	2	6	1	2	6	9.2	117.67	By MS/MS	By MS/MS	By MS/MS	59393000	1371900	5171300	52850000	0	4168400	29793000
Q9BXN1	Asporin	ASPN	12	12	12	11	10	11	11	10	11	11	10	11	34.7	104.65	By MS/MS	By MS/MS	By MS/MS	1048100000	569920000	247260000	230870000	476800000	107940000	105580000
Q8WWM7	Ataxin-2-like protein	ATXN2L	2	2	2	2	2	2	2	2	2	2	2	2	3	14.876	By MS/MS	By MS/MS	By MS/MS	12807000	3297500	6381500	3127600	0	0	1871100
Q6DD88	Atlastin-3	ATL3	4	4	4	1	3	4	1	3	4	1	3	4	12.4	30.903	By matching	By MS/MS	By MS/MS	35145000	1556200	18163000	15426000	0	7822300	10111000
P24539	ATP synthase F(0) complex subunit B1, mitochondrial	ATP5F1	2	2	2	1	2	1	1	2	1	1	2	1	6.6	14.478	By matching	By MS/MS	By matching	3207200	482910	2282700	441530	0	2085700	0
P25705	ATP synthase subunit alpha, mitochondrial	ATP5A1	22	22	22	19	22	20	19	22	20	19	22	20	42.3	323.31	By MS/MS	By MS/MS	By MS/MS	1438600000	282490000	738110000	418000000	259140000	350390000	292480000
P06576	ATP synthase subunit beta, mitochondrial	ATP5B	18	18	18	16	18	18	16	18	18	16	18	18	54.1	308.71	By MS/MS	By MS/MS	By MS/MS	1825300000	348830000	849670000	626830000	374840000	320240000	329530000
P30049	ATP synthase subunit delta, mitochondrial	ATP5D	2	2	2	1	2	2	1	2	2	1	2	2	13.7	22.811	By MS/MS	By MS/MS	By MS/MS	70949000	11357000	33674000	25918000	12639000	17669000	22131000
P48047	ATP synthase subunit O, mitochondrial	ATP5O	2	2	2	2	2	2	2	2	2	2	2	2	11.7	24.2	By MS/MS	By MS/MS	By MS/MS	60249000	5466000	33146000	21637000	2213600	15722000	12642000
P28288	ATP-binding cassette sub-family D member 3	ABCD3	6	6	6	3	5	5	3	5	5	3	5	5	12	81.529	By MS/MS	By MS/MS	By MS/MS	99015000	9592600	38085000	51338000	16599000	19164000	36959000
P61221	ATP-binding cassette sub-family E member 1	ABCE1	2	2	2	1	2	2	1	2	2	1	2	2	4.2	12.849	By matching	By MS/MS	By MS/MS	22073000	5146100	8034500	8892000	0	3880500	5532200
Q8NE71	ATP-binding cassette sub-family F member 1	ABCF1	6	6	6	6	5	6	6	5	6	6	5	6	9	43.621	By matching	By MS/MS	By MS/MS	64114000	13300000	28480000	22334000	11412000	14964000	16412000
Q9NUQ8	ATP-binding cassette sub-family F member 3	ABCF3	2	2	2	2	2	2	2	2	2	2	2	2	3.5	11.198	By MS/MS	By MS/MS	By matching	6476900	1013200	3084600	2379100	0	0	2491800
P53396	ATP-citrate synthase	ACLY	5	5	5	3	5	5	3	5	5	3	5	5	4.5	32.632	By MS/MS	By MS/MS	By MS/MS	36210000	5210200	20642000	10358000	7735500	7064300	9387000
P17858	ATP-dependent 6-phosphofructokinase, liver type	PFKL	10	10	8	8	9	10	8	9	10	6	7	8	17.1	69.967	By MS/MS	By MS/MS	By MS/MS	164790000	27446000	64005000	73341000	25730000	26119000	40912000
Q08211	ATP-dependent RNA helicase A	DHX9	19	19	19	17	19	19	17	19	19	17	19	19	18	229.74	By MS/MS	By MS/MS	By MS/MS	386700000	94391000	165530000	126770000	96866000	90600000	85848000
Q92499	ATP-dependent RNA helicase DDX1	DDX1	7	7	7	6	7	6	6	7	6	6	7	6	13.5	57.698	By MS/MS	By MS/MS	By MS/MS	95840000	27690000	39077000	29073000	28215000	17591000	22939000
Q9NUU7;Q9UMR2	ATP-dependent RNA helicase DDX19A;ATP-dependent RNA helicase DDX19B	DDX19A;DDX19B	2	2	2	2	2	2	2	2	2	2	2	2	5.4	18.516	By MS/MS	By MS/MS	By matching	14615000	2711000	6469800	5434800	3677700	3970100	4747600
O00571;O15523	ATP-dependent RNA helicase DDX3X;ATP-dependent RNA helicase DDX3Y	DDX3X;DDX3Y	9	8	8	8	9	8	7	8	7	7	8	7	15.9	109.86	By MS/MS	By MS/MS	By MS/MS	109250000	27234000	50275000	31739000	27488000	25054000	26221000
Q99933	BAG family molecular chaperone regulator 1	BAG1	2	2	2	0	1	2	0	1	2	0	1	2	12.8	12.259		By matching	By MS/MS	5695800	0	2570000	3125800	0	0	2281000
O95817	BAG family molecular chaperone regulator 3	BAG3	2	2	2	2	2	2	2	2	2	2	2	2	4.7	15.874	By MS/MS	By MS/MS	By MS/MS	6660200	1444000	4008100	1208000	2126600	3141200	1873200
Q9H4G0	Band 4.1-like protein 1	EPB41L1	3	3	3	3	3	3	3	3	3	3	3	3	4.4	29.513	By MS/MS	By MS/MS	By MS/MS	10085000	1344100	6111400	2629100	1588700	3644800	2181100
P50895	Basal cell adhesion molecule	BCAM	8	8	8	5	8	8	5	8	8	5	8	8	17.5	81.042	By MS/MS	By MS/MS	By MS/MS	126330000	15734000	61227000	49372000	22465000	28049000	27007000
P98160	Basement membrane-specific heparan sulfate proteoglycan core protein;Endorepellin;LG3 peptide	HSPG2	17	17	17	16	14	13	16	14	13	16	14	13	5.5	206.36	By MS/MS	By MS/MS	By MS/MS	200950000	82736000	74807000	43409000	75770000	37130000	31061000
P35613	Basigin	BSG	2	2	2	1	2	2	1	2	2	1	2	2	8.3	11.63	By matching	By MS/MS	By matching	12891000	1385400	3677800	7827500	0	3919700	6557300
P51572	B-cell receptor-associated protein 31	BCAP31	2	2	2	0	2	2	0	2	2	0	2	2	7.3	16.658		By MS/MS	By MS/MS	9469700	0	5399700	4070000	0	0	4120100
Q9NYF8	Bcl-2-associated transcription factor 1	BCLAF1	6	6	5	5	6	6	5	6	6	4	5	5	8.7	70.679	By matching	By MS/MS	By MS/MS	81775000	12395000	44202000	25178000	13913000	24522000	19089000
Q9BXK5	Bcl-2-like protein 13	BCL2L13	2	2	2	2	2	2	2	2	2	2	2	2	8.9	14.811	By matching	By MS/MS	By MS/MS	3777900	963780	1626000	1188100	1542000	1471400	1645900
P02749	Beta-2-glycoprotein 1	APOH	6	6	6	6	6	6	6	6	6	6	6	6	24.9	101.15	By MS/MS	By MS/MS	By MS/MS	245620000	92274000	107280000	46063000	95361000	53328000	23555000
P61769	Beta-2-microglobulin;Beta-2-microglobulin form pI 5.3	B2M	3	3	3	2	3	1	2	3	1	2	3	1	19.3	40.323	By MS/MS	By MS/MS	By matching	21521000	1377500	19668000	475720	0	17820000	0
P06865	Beta-hexosaminidase subunit alpha	HEXA	2	2	2	0	2	1	0	2	1	0	2	1	3.6	11.691		By MS/MS	By MS/MS	4772700	0	2394300	2378400	0	0	1906200
P07686	Beta-hexosaminidase subunit beta;Beta-hexosaminidase subunit beta chain B;Beta-hexosaminidase subunit beta chain A	HEXB	3	3	3	2	3	2	2	3	2	2	3	2	10.3	17.856	By matching	By MS/MS	By MS/MS	53237000	9956800	30064000	13216000	0	10498000	9781200
O43252	Bifunctional 3-phosphoadenosine 5-phosphosulfate synthase 1;Sulfate adenylyltransferase;Adenylyl-sulfate kinase	PAPSS1	2	2	2	1	2	1	1	2	1	1	2	1	5.1	13.595	By matching	By MS/MS	By matching	29310000	671990	26453000	2185000	0	11897000	0
O95340	Bifunctional 3-phosphoadenosine 5-phosphosulfate synthase 2;Sulfate adenylyltransferase;Adenylyl-sulfate kinase	PAPSS2	4	4	4	3	4	2	3	4	2	3	4	2	8.3	88.2	By MS/MS	By MS/MS	By matching	65407000	7068200	56616000	1722900	9135700	28973000	3797700
Q3LXA3	Bifunctional ATP-dependent dihydroxyacetone kinase/FAD-AMP lyase (cyclizing);ATP-dependent dihydroxyacetone kinase;FAD-AMP lyase (cyclizing)	DAK	2	2	2	1	2	2	1	2	2	1	2	2	5	15.586	By matching	By MS/MS	By MS/MS	30568000	4338000	12211000	14019000	0	5303000	7587900
P34913	Bifunctional epoxide hydrolase 2;Cytosolic epoxide hydrolase 2;Lipid-phosphate phosphatase	EPHX2	3	3	3	2	3	3	2	3	3	2	3	3	7	26.169	By MS/MS	By MS/MS	By MS/MS	17264000	2118300	6119100	9027000	0	3111800	4425000
P07814	Bifunctional glutamate/proline--tRNA ligase;Glutamate--tRNA ligase;Proline--tRNA ligase	EPRS	18	18	18	11	18	15	11	18	15	11	18	15	15.1	159.65	By MS/MS	By MS/MS	By MS/MS	228390000	39136000	116400000	72847000	41317000	57321000	46285000
P31939	Bifunctional purine biosynthesis protein PURH;Phosphoribosylaminoimidazolecarboxamide formyltransferase;IMP cyclohydrolase	ATIC	16	16	16	10	15	15	10	15	15	10	15	15	46.1	130.39	By MS/MS	By MS/MS	By MS/MS	386130000	58790000	171310000	156030000	57181000	77172000	71201000
P21810	Biglycan	BGN	20	20	20	15	20	18	15	20	18	15	20	18	51.9	323.31	By MS/MS	By MS/MS	By MS/MS	3672600000	1141800000	1501400000	1029400000	1033100000	589090000	500090000
P53004	Biliverdin reductase A	BLVRA	5	5	5	4	5	5	4	5	5	4	5	5	21.6	43.931	By MS/MS	By MS/MS	By MS/MS	197280000	30239000	98478000	68559000	29235000	43979000	42674000
Q13867	Bleomycin hydrolase	BLMH	3	3	3	3	3	3	3	3	3	3	3	3	9.7	18.779	By MS/MS	By MS/MS	By MS/MS	52751000	14227000	16433000	22092000	11251000	7587600	11747000
Q10589	Bone marrow stromal antigen 2	BST2	3	3	3	2	3	3	2	3	3	2	3	3	18.3	26.897	By MS/MS	By MS/MS	By MS/MS	69061000	2130900	36322000	30608000	0	31288000	29640000
O75363	Breast carcinoma-amplified sequence 1	BCAS1	2	2	2	1	1	2	1	1	2	1	1	2	5.7	12.438	By matching	By matching	By MS/MS	6473700	569170	1960400	3944100	0	0	3161100
Q9Y6D6	Brefeldin A-inhibited guanine nucleotide-exchange protein 1	ARFGEF1	2	2	2	2	2	2	2	2	2	2	2	2	1.8	13.889	By matching	By MS/MS	By MS/MS	10532000	1975100	5501500	3055700	3495000	5067900	3817700
Q5VW32	BRO1 domain-containing protein BROX	BROX	2	2	2	1	2	2	1	2	2	1	2	2	6.6	15.168	By matching	By MS/MS	By MS/MS	24690000	2499600	13550000	8640000	0	6693200	5044200
Q96CX2	BTB/POZ domain-containing protein KCTD12	KCTD12	2	2	2	2	1	0	2	1	0	2	1	0	7.4	16.026	By MS/MS	By MS/MS		12757000	7245200	5511700	0	7949500	0	0
O43670	BUB3-interacting and GLEBS motif-containing protein ZNF207	ZNF207	3	3	3	2	3	3	2	3	3	2	3	3	8.8	18.908	By MS/MS	By MS/MS	By MS/MS	33468000	6441600	15310000	11716000	8460500	11741000	10470000
P11586	C-1-tetrahydrofolate synthase, cytoplasmic;Methylenetetrahydrofolate dehydrogenase;Methenyltetrahydrofolate cyclohydrolase;Formyltetrahydrofolate synthetase;C-1-tetrahydrofolate synthase, cytoplasmic, N-terminally processed	MTHFD1	6	6	6	5	6	5	5	6	5	5	6	5	8.4	100.28	By MS/MS	By MS/MS	By MS/MS	55707000	11816000	26087000	17804000	10179000	13377000	11630000
P04003	C4b-binding protein alpha chain	C4BPA	5	5	5	3	4	5	3	4	5	3	4	5	11.4	42.76	By matching	By MS/MS	By MS/MS	79107000	12822000	28623000	37662000	14213000	13070000	16396000
P27708	CAD protein;Glutamine-dependent carbamoyl-phosphate synthase;Aspartate carbamoyltransferase;Dihydroorotase	CAD	3	3	3	2	3	3	2	3	3	2	3	3	2.2	18.528	By matching	By MS/MS	By MS/MS	9322000	1293000	4755400	3273600	0	2905900	2872100
P12830	Cadherin-1;E-Cad/CTF1;E-Cad/CTF2;E-Cad/CTF3	CDH1	6	6	6	5	6	6	5	6	6	5	6	6	9.8	196.08	By MS/MS	By MS/MS	By MS/MS	80215000	10511000	32368000	37336000	11753000	16834000	22939000
Q6NUK1	Calcium-binding mitochondrial carrier protein SCaMC-1	SLC25A24	7	7	7	5	6	6	5	6	6	5	6	6	18.2	109.4	By MS/MS	By MS/MS	By MS/MS	91290000	16853000	37990000	36447000	17584000	21755000	22278000
Q9HB71	Calcyclin-binding protein	CACYBP	6	6	6	4	6	5	4	6	5	4	6	5	31.1	37.577	By MS/MS	By MS/MS	By MS/MS	90268000	13453000	49014000	27801000	13382000	18877000	15043000
Q13938	Calcyphosin	CAPS	10	10	10	7	10	9	7	10	9	7	10	9	43.9	90.416	By MS/MS	By MS/MS	By MS/MS	471420000	38938000	189380000	243100000	43430000	94936000	164270000
Q05682	Caldesmon	CALD1	10	10	10	9	9	8	9	9	8	9	9	8	17.4	323.31	By MS/MS	By MS/MS	By MS/MS	310310000	110670000	144430000	55207000	109820000	82259000	58219000
Q96JQ2	Calmin	CLMN	2	2	2	1	1	2	1	1	2	1	1	2	3.1	24.232	By matching	By matching	By MS/MS	4798900	478760	329400	3990700	0	0	4283100
P27482	Calmodulin-like protein 3	CALML3	4	2	2	4	4	4	2	2	2	2	2	2	28.9	14.482	By matching	By matching	By MS/MS	6529500	889600	2423500	3216500	903010	1054000	2798500
Q9NZT1	Calmodulin-like protein 5	CALML5	2	2	2	2	2	2	2	2	2	2	2	2	11	12.933	By MS/MS	By matching	By MS/MS	48663000	19508000	7730800	21425000	14823000	9967000	25166000
P27824	Calnexin	CANX	15	15	15	13	14	13	13	14	13	13	14	13	27	323.31	By MS/MS	By MS/MS	By MS/MS	1111000000	159630000	554490000	396840000	146620000	248760000	263320000
P04632	Calpain small subunit 1	CAPNS1	5	5	5	3	5	4	3	5	4	3	5	4	33.2	59.229	By MS/MS	By MS/MS	By MS/MS	92079000	14277000	44640000	33162000	17108000	17444000	27733000
P07384	Calpain-1 catalytic subunit	CAPN1	10	10	10	7	10	10	7	10	10	7	10	10	14.6	98.458	By MS/MS	By MS/MS	By MS/MS	256520000	42975000	104900000	108650000	47830000	50470000	68830000
P17655	Calpain-2 catalytic subunit	CAPN2	7	7	7	5	7	6	5	7	6	5	7	6	14.3	60.188	By matching	By MS/MS	By MS/MS	60427000	11269000	26660000	22498000	12786000	12629000	12970000
P20810	Calpastatin	CAST	9	9	9	7	9	8	7	9	8	7	9	8	22.3	323.31	By MS/MS	By MS/MS	By MS/MS	110780000	19627000	66726000	24430000	22014000	34896000	18236000
Q99439;Q15417	Calponin-2;Calponin-3	CNN2;CNN3	2	2	2	1	1	1	1	1	1	1	1	1	9.1	19.053	By MS/MS	By MS/MS	By matching	10182000	0	6003800	4178700	0	0	5438500
P27797	Calreticulin	CALR	12	12	12	9	11	11	9	11	11	9	11	11	42.2	256.29	By MS/MS	By MS/MS	By MS/MS	693290000	96258000	351440000	245590000	97448000	204340000	161000000
O43852	Calumenin	CALU	10	10	10	8	10	9	8	10	9	8	10	9	35.6	89.504	By MS/MS	By MS/MS	By MS/MS	168320000	24881000	96745000	46695000	29651000	45524000	40849000
P17612	cAMP-dependent protein kinase catalytic subunit alpha	PRKACA	3	3	3	1	3	2	1	3	2	1	3	2	11.7	88.437	By MS/MS	By MS/MS	By MS/MS	14246000	1844200	9043300	3358500	0	5633000	2850300
P10644	cAMP-dependent protein kinase type I-alpha regulatory subunit;cAMP-dependent protein kinase type I-alpha regulatory subunit, N-terminally processed	PRKAR1A	3	3	3	3	3	2	3	3	2	3	3	2	10.8	17.255	By matching	By MS/MS	By matching	8980200	1922600	5707100	1350400	2199800	3407900	2368900
P13861	cAMP-dependent protein kinase type II-alpha regulatory subunit	PRKAR2A	4	2	2	4	4	4	2	2	2	2	2	2	14.4	48.43	By MS/MS	By MS/MS	By MS/MS	34365000	5650600	18065000	10649000	5839900	9389900	8627600
P31323	cAMP-dependent protein kinase type II-beta regulatory subunit	PRKAR2B	5	5	3	4	5	3	4	5	3	2	3	1	17	71.029	By MS/MS	By MS/MS	By MS/MS	84985000	12765000	47929000	24291000	11899000	19794000	14817000
Q14444	Caprin-1	CAPRIN1	5	5	5	3	5	5	3	5	5	3	5	5	13.3	49.813	By MS/MS	By MS/MS	By MS/MS	106360000	14619000	54241000	37496000	15747000	23667000	21004000
P00915	Carbonic anhydrase 1	CA1	2	2	2	2	2	2	2	2	2	2	2	2	10.7	13.809	By matching	By MS/MS	By MS/MS	68267000	5205600	39083000	23978000	11403000	13532000	11669000
O43570	Carbonic anhydrase 12	CA12	3	3	3	2	3	3	2	3	3	2	3	3	17.8	30.851	By matching	By MS/MS	By MS/MS	83493000	7023800	35499000	40970000	7493700	15631000	20145000
P00918	Carbonic anhydrase 2	CA2	5	5	5	4	5	5	4	5	5	4	5	5	25.4	34.646	By MS/MS	By MS/MS	By MS/MS	145540000	31815000	58033000	55691000	28516000	28254000	29306000
P16152	Carbonyl reductase [NADPH] 1	CBR1	5	5	5	4	5	5	4	5	5	4	5	5	23.8	61.127	By MS/MS	By MS/MS	By MS/MS	86322000	23376000	42731000	20215000	20666000	19659000	9833600
Q96DG6	Carboxymethylenebutenolidase homolog	CMBL	5	5	5	2	4	5	2	4	5	2	4	5	20.4	30.956	By matching	By MS/MS	By MS/MS	62363000	6939900	16340000	39083000	7610700	5586500	28715000
P43155	Carnitine O-acetyltransferase	CRAT	2	2	2	2	2	0	2	2	0	2	2	0	4.8	14.57	By matching	By MS/MS		21948000	3606300	18342000	0	3049200	8647500	0
P49747	Cartilage oligomeric matrix protein	COMP	3	3	3	3	2	2	3	2	2	3	2	2	4.9	25.011	By MS/MS	By MS/MS	By matching	17953000	10692000	5022400	2238400	13628000	4271400	2761100
Q8NEV1;P68400	Casein kinase II subunit alpha 3;Casein kinase II subunit alpha	CSNK2A3;CSNK2A1	2	2	2	2	2	2	2	2	2	2	2	2	7.9	10.324	By matching	By MS/MS	By MS/MS	18682000	2683400	7927800	8071100	0	0	4728400
P67870	Casein kinase II subunit beta	CSNK2B	2	2	2	2	2	2	2	2	2	2	2	2	12.6	71.384	By MS/MS	By MS/MS	By MS/MS	6951500	1922700	2666800	2362000	2247300	1830000	2266000
P31944	Caspase-14;Caspase-14 subunit p17, mature form;Caspase-14 subunit p10, mature form;Caspase-14 subunit p20, intermediate form;Caspase-14 subunit p8, intermediate form	CASP14	9	9	9	8	8	9	8	8	9	8	8	9	29.3	186.48	By MS/MS	By MS/MS	By MS/MS	218070000	52064000	42668000	123340000	71985000	30823000	99912000
P04040	Catalase	CAT	9	9	9	7	9	8	7	9	8	7	9	8	21.6	99.841	By MS/MS	By MS/MS	By MS/MS	290580000	51324000	165650000	73610000	52197000	71869000	46406000
P35221	Catenin alpha-1	CTNNA1	13	13	13	9	13	10	9	13	10	9	13	10	19.9	140.76	By MS/MS	By MS/MS	By MS/MS	188490000	32811000	85934000	69740000	37118000	42731000	48093000
P35222	Catenin beta-1	CTNNB1	2	2	2	2	2	2	2	2	2	2	2	2	3.6	14.918	By matching	By MS/MS	By MS/MS	34958000	3926100	17683000	13348000	7406800	16490000	10247000
O60716	Catenin delta-1	CTNND1	11	11	11	7	11	10	7	11	10	7	11	10	15.5	107.22	By MS/MS	By MS/MS	By MS/MS	143910000	13449000	74631000	55826000	28875000	32025000	29939000
P07858	Cathepsin B;Cathepsin B light chain;Cathepsin B heavy chain	CTSB	8	8	8	7	7	8	7	7	8	7	7	8	24.8	81.255	By MS/MS	By MS/MS	By MS/MS	430540000	66482000	167020000	197040000	102890000	103190000	130510000
P07339	Cathepsin D;Cathepsin D light chain;Cathepsin D heavy chain	CTSD	18	18	18	14	18	13	14	18	13	14	18	13	52.7	323.31	By MS/MS	By MS/MS	By MS/MS	1560400000	302720000	859550000	398120000	272410000	325870000	207950000
P20645	Cation-dependent mannose-6-phosphate receptor	M6PR	2	2	2	2	2	2	2	2	2	2	2	2	10.1	15.765	By MS/MS	By MS/MS	By MS/MS	28997000	4819000	10894000	13284000	8131100	7399500	10262000
P11717	Cation-independent mannose-6-phosphate receptor	IGF2R	2	2	2	1	2	1	1	2	1	1	2	1	1.4	16.068	By matching	By MS/MS	By MS/MS	6571500	396470	4955300	1219800	0	3352700	0
Q13740	CD166 antigen	ALCAM	9	9	9	6	5	9	6	5	9	6	5	9	20.6	103.58	By MS/MS	By MS/MS	By MS/MS	161690000	15762000	30082000	115850000	18819000	18338000	59888000
P16070	CD44 antigen	CD44	2	2	2	1	2	2	1	2	2	1	2	2	3.8	33.019	By matching	By MS/MS	By MS/MS	47145000	10187000	21137000	15822000	0	8565200	10191000
O43866	CD5 antigen-like	CD5L	2	2	2	2	2	2	2	2	2	2	2	2	9.8	15.379	By matching	By MS/MS	By MS/MS	8045200	1018400	4577100	2449800	1308600	3146700	2455000
P13987	CD59 glycoprotein	CD59	3	3	3	2	3	3	2	3	3	2	3	3	25	21.943	By matching	By MS/MS	By MS/MS	44408000	3650800	15992000	24765000	12594000	11852000	25340000
Q96JB5	CDK5 regulatory subunit-associated protein 3	CDK5RAP3	2	2	2	0	1	2	0	1	2	0	1	2	5.5	13.742		By MS/MS	By MS/MS	8704100	0	2323600	6380500	0	0	3764100
Q8N163	Cell cycle and apoptosis regulator protein 2	CCAR2	8	8	8	6	8	8	6	8	8	6	8	8	11.6	90.406	By MS/MS	By MS/MS	By MS/MS	92147000	16090000	42126000	33931000	19621000	20294000	21869000
P60953	Cell division control protein 42 homolog	CDC42	4	3	3	4	3	4	3	2	3	3	2	3	27.7	22.823	By MS/MS	By MS/MS	By MS/MS	117340000	18679000	53352000	45311000	20926000	34448000	33752000
Q99459	Cell division cycle 5-like protein	CDC5L	2	2	2	2	2	2	2	2	2	2	2	2	3.6	42.407	By MS/MS	By MS/MS	By MS/MS	8042900	1760500	4110100	2172300	2170400	2853500	2128100
P29373	Cellular retinoic acid-binding protein 2	CRABP2	14	14	14	12	14	12	12	14	12	12	14	12	77.5	323.31	By MS/MS	By MS/MS	By MS/MS	2446800000	630940000	1227600000	588270000	657210000	693810000	413360000
P00450	Ceruloplasmin	CP	10	10	10	7	10	6	7	10	6	7	10	6	16.5	103.93	By MS/MS	By MS/MS	By MS/MS	159350000	34595000	105460000	19295000	34087000	50830000	13862000
Q9H444	Charged multivesicular body protein 4b	CHMP4B	3	3	3	2	3	3	2	3	3	2	3	3	15.6	24.294	By matching	By MS/MS	By MS/MS	24762000	4745600	13962000	6054800	6473200	6333300	4962700
O00299	Chloride intracellular channel protein 1	CLIC1	10	10	10	10	10	10	10	10	10	10	10	10	54.4	271.73	By MS/MS	By MS/MS	By MS/MS	451550000	88213000	196790000	166550000	70570000	94211000	98456000
Q9Y696	Chloride intracellular channel protein 4	CLIC4	3	3	3	1	3	2	1	3	2	1	3	2	17.4	18.934	By MS/MS	By MS/MS	By MS/MS	24906000	5599800	11511000	7795000	0	6049200	7906200
Q8IWA5	Choline transporter-like protein 2	SLC44A2	2	2	2	2	2	2	2	2	2	2	2	2	3.3	12.994	By MS/MS	By MS/MS	By MS/MS	37118000	8465100	13338000	15315000	6877800	5875800	8171700
Q9Y3Y2	Chromatin target of PRMT1 protein	CHTOP	2	2	2	1	2	2	1	2	2	1	2	2	14.5	13.79	By matching	By MS/MS	By MS/MS	7055000	269570	3880300	2905100	0	1841900	1567700
P83916	Chromobox protein homolog 1	CBX1	3	2	2	3	3	3	2	2	2	2	2	2	17.8	72.301	By MS/MS	By MS/MS	By MS/MS	15312000	3357900	9201400	2752600	2348000	6154000	2099000
Q13185	Chromobox protein homolog 3	CBX3	7	7	6	6	7	6	6	7	6	5	6	5	45.9	123.03	By MS/MS	By MS/MS	By MS/MS	239840000	40169000	147890000	51782000	52064000	71354000	44387000
P45973	Chromobox protein homolog 5	CBX5	3	3	3	2	3	3	2	3	3	2	3	3	20.4	17.838	By MS/MS	By MS/MS	By MS/MS	29477000	3741600	14292000	11444000	8321700	7317000	7645100
Q14839;Q8TDI0	Chromodomain-helicase-DNA-binding protein 4;Chromodomain-helicase-DNA-binding protein 5	CHD4;CHD5	3	3	3	1	3	3	1	3	3	1	3	3	2.5	23.929	By matching	By MS/MS	By MS/MS	24408000	1092100	12377000	10938000	0	6806100	7459000
P23946	Chymase	CMA1	3	3	3	3	2	0	3	2	0	3	2	0	21.9	24.113	By MS/MS	By matching		28537000	26571000	1966000	0	23776000	1411500	0
Q9P2M7	Cingulin	CGN	10	10	10	5	9	9	5	9	9	5	9	9	10.2	119	By MS/MS	By MS/MS	By MS/MS	68787000	6784700	38186000	23816000	11776000	19819000	15920000
O75390	Citrate synthase, mitochondrial	CS	4	4	4	3	4	3	3	4	3	3	4	3	8.2	43.725	By MS/MS	By MS/MS	By MS/MS	145180000	24869000	71999000	48312000	26495000	39267000	37328000
Q00610	Clathrin heavy chain 1	CLTC	42	42	42	39	40	38	39	40	38	39	40	38	30.4	323.31	By MS/MS	By MS/MS	By MS/MS	1596300000	352800000	674820000	568680000	315860000	326980000	342580000
Q14677	Clathrin interactor 1	CLINT1	4	4	4	2	4	3	2	4	3	2	4	3	9.1	25.548	By matching	By MS/MS	By MS/MS	39491000	3663000	22863000	12966000	6833500	9475500	10155000
P09496	Clathrin light chain A	CLTA	2	2	2	2	2	2	2	2	2	2	2	2	8.1	14.993	By MS/MS	By MS/MS	By MS/MS	25313000	2857600	15095000	7360100	3924200	5987600	4097700
Q16630	Cleavage and polyadenylation specificity factor subunit 6	CPSF6	5	5	5	5	5	4	5	5	4	5	5	4	15.2	59.465	By MS/MS	By MS/MS	By MS/MS	91777000	18943000	46865000	25969000	16832000	22224000	18837000
Q8N684	Cleavage and polyadenylation specificity factor subunit 7	CPSF7	2	2	2	1	2	2	1	2	2	1	2	2	9.3	12.796	By matching	By MS/MS	By MS/MS	8500600	282390	5554300	2663900	0	2753400	1641100
P10909	Clusterin;Clusterin beta chain;Clusterin alpha chain	CLU	8	8	8	8	8	8	8	8	8	8	8	8	23.8	137.9	By MS/MS	By MS/MS	By MS/MS	340120000	113010000	80668000	146450000	117990000	45575000	104630000
Q14019	Coactosin-like protein	COTL1	5	5	5	3	5	4	3	5	4	3	5	4	23.9	29.563	By MS/MS	By MS/MS	By MS/MS	37435000	8938300	22747000	5750200	10197000	11502000	6784800
P53621	Coatomer subunit alpha;Xenin;Proxenin	COPA	16	16	16	10	16	13	10	16	13	10	16	13	14.5	157.19	By MS/MS	By MS/MS	By MS/MS	398270000	77892000	168630000	151750000	68792000	75732000	80850000
P35606	Coatomer subunit beta	COPB2	11	11	11	5	11	10	5	11	10	5	11	10	17.9	97.395	By MS/MS	By MS/MS	By MS/MS	219110000	25310000	100090000	93715000	32797000	34107000	46388000
P53618	Coatomer subunit beta	COPB1	6	6	6	6	5	5	6	5	5	6	5	5	11	123.66	By MS/MS	By MS/MS	By MS/MS	310650000	84350000	116290000	110010000	52757000	68347000	65723000
P48444	Coatomer subunit delta	ARCN1	6	6	6	4	6	4	4	6	4	4	6	4	18	49.202	By MS/MS	By MS/MS	By MS/MS	99163000	18745000	55313000	25106000	24671000	28234000	23512000
O14579	Coatomer subunit epsilon	COPE	2	2	2	1	2	2	1	2	2	1	2	2	10.1	14.634	By matching	By MS/MS	By MS/MS	10129000	1266800	5835100	3027000	0	3400100	2988200
Q9Y678	Coatomer subunit gamma-1	COPG1	5	5	4	4	4	5	4	4	5	4	4	4	8.6	133.62	By MS/MS	By MS/MS	By MS/MS	108830000	15716000	53483000	39627000	16085000	29978000	20456000
P23528	Cofilin-1	CFL1	14	14	14	13	13	13	13	13	13	13	13	13	62.7	323.31	By MS/MS	By MS/MS	By MS/MS	1642500000	430740000	728000000	483710000	348860000	446350000	308200000
Q96CT7	Coiled-coil domain-containing protein 124	CCDC124	2	2	2	0	2	0	0	2	0	0	2	0	9	12.408		By MS/MS		2324200	0	2324200	0	0	1235300	0
Q16204	Coiled-coil domain-containing protein 6	CCDC6	2	2	2	1	2	2	1	2	2	1	2	2	7.2	51.717	By matching	By MS/MS	By MS/MS	12459000	1568100	4931900	5959000	0	3548700	5778700
O75534	Cold shock domain-containing protein E1	CSDE1	4	4	4	3	4	4	3	4	4	3	4	4	7.1	25.692	By matching	By MS/MS	By MS/MS	12611000	2141400	5181600	5288200	2912300	3584000	5049100
Q14011	Cold-inducible RNA-binding protein	CIRBP	5	5	5	5	5	5	5	5	5	5	5	5	34.3	54.064	By MS/MS	By MS/MS	By MS/MS	215600000	46330000	96605000	72662000	36720000	29791000	53467000
P02452	Collagen alpha-1(I) chain	COL1A1	14	14	14	14	13	12	14	13	12	14	13	12	13.6	323.31	By MS/MS	By MS/MS	By MS/MS	3802200000	1352700000	1340800000	1108800000	1640800000	777910000	879910000
P02461	Collagen alpha-1(III) chain	COL3A1	5	5	5	5	3	5	5	3	5	5	3	5	4	239.7	By MS/MS	By MS/MS	By MS/MS	468420000	223230000	121630000	123560000	253560000	69994000	83125000
P02462;P29400	Collagen alpha-1(IV) chain;Arresten;Collagen alpha-5(IV) chain	COL4A1;COL4A5	2	2	2	2	2	2	2	2	2	2	2	2	0.9	12.168	By MS/MS	By MS/MS	By MS/MS	13049000	3807500	4916500	4325000	4358600	6319600	5810100
P12109	Collagen alpha-1(VI) chain	COL6A1	36	36	36	34	34	33	34	34	33	34	34	33	45	323.31	By MS/MS	By MS/MS	By MS/MS	4161400000	2049700000	1251400000	860340000	1659200000	553870000	454460000
Q99715	Collagen alpha-1(XII) chain	COL12A1	97	97	97	92	87	87	92	87	87	92	87	87	45.8	323.31	By MS/MS	By MS/MS	By MS/MS	6319600000	2819500000	1978300000	1521900000	2489700000	939540000	946260000
Q05707	Collagen alpha-1(XIV) chain	COL14A1	30	30	30	29	26	16	29	26	16	29	26	16	22.6	323.31	By MS/MS	By MS/MS	By MS/MS	951290000	556050000	309510000	85733000	503690000	161760000	82337000
P08123	Collagen alpha-2(I) chain	COL1A2	10	10	10	10	8	9	10	8	9	10	8	9	9.6	260.52	By MS/MS	By MS/MS	By MS/MS	5694500000	3281800000	1218400000	1194200000	3451000000	1367400000	1530800000
P12110	Collagen alpha-2(VI) chain	COL6A2	30	30	30	29	29	28	29	29	28	29	29	28	29.9	323.31	By MS/MS	By MS/MS	By MS/MS	3225500000	1577600000	1056500000	591450000	1528300000	510390000	371770000
P12111	Collagen alpha-3(VI) chain	COL6A3	127	127	127	119	123	103	119	123	103	119	123	103	47.7	323.31	By MS/MS	By MS/MS	By MS/MS	16316000000	8260400000	5189000000	2866900000	7429600000	2439000000	1818300000
Q96CG8	Collagen triple helix repeat-containing protein 1	CTHRC1	3	3	3	3	3	3	3	3	3	3	3	3	11.5	19.819	By MS/MS	By MS/MS	By MS/MS	25791000	19811000	4963600	1017000	14230000	8934900	2553900
P01024	Complement C3;Complement C3 beta chain;C3-beta-c;Complement C3 alpha chain;C3a anaphylatoxin;Acylation stimulating protein;Complement C3b alpha chain;Complement C3c alpha chain fragment 1;Complement C3dg fragment;Complement C3g fragment;Complement C3d fragment;Complement C3f fragment;Complement C3c alpha chain fragment 2	C3	37	37	37	35	34	29	35	34	29	35	34	29	31.5	323.31	By MS/MS	By MS/MS	By MS/MS	780700000	315790000	309770000	155150000	306020000	144060000	99487000
P0C0L4;P0C0L5	Complement C4-A;Complement C4 beta chain;Complement C4-A alpha chain;C4a anaphylatoxin;C4b-A;C4d-A;Complement C4 gamma chain;Complement C4-B;Complement C4 beta chain;Complement C4-B alpha chain;C4a anaphylatoxin;C4b-B;C4d-B;Complement C4 gamma chain	C4A;C4B	50	50	50	42	39	50	42	39	50	42	39	50	37.9	323.31	By MS/MS	By MS/MS	By MS/MS	2488200000	504440000	415400000	1568300000	458040000	224900000	872150000
Q07021	Complement component 1 Q subcomponent-binding protein, mitochondrial	C1QBP	3	3	3	3	3	3	3	3	3	3	3	3	19.1	55.586	By MS/MS	By MS/MS	By MS/MS	98550000	19824000	47184000	31542000	20080000	27840000	21694000
P10643	Complement component C7	C7	2	2	2	2	1	2	2	1	2	2	1	2	4	11.807	By MS/MS	By MS/MS	By matching	4018600	1723300	460620	1834700	0	0	1553000
P07357	Complement component C8 alpha chain	C8A	2	2	2	2	2	2	2	2	2	2	2	2	4.6	24.848	By MS/MS	By MS/MS	By MS/MS	5749100	2387900	2390800	970390	0	0	905660
P00751	Complement factor B;Complement factor B Ba fragment;Complement factor B Bb fragment	CFB	12	12	12	8	12	10	8	12	10	8	12	10	17.4	105.7	By MS/MS	By MS/MS	By MS/MS	236680000	53411000	126170000	57103000	67995000	52896000	31626000
P08603	Complement factor H	CFH	7	7	7	6	7	5	6	7	5	6	7	5	7.1	45.203	By MS/MS	By MS/MS	By MS/MS	73366000	21763000	35120000	16484000	26531000	20018000	11965000
Q9NZB2	Constitutive coactivator of PPAR-gamma-like protein 1	FAM120A	10	10	10	8	10	7	8	10	7	8	10	7	10.8	77.756	By MS/MS	By MS/MS	By MS/MS	83869000	14331000	47486000	22052000	21810000	25108000	26722000
Q99829	Copine-1	CPNE1	7	7	7	7	7	7	7	7	7	7	7	7	13.6	269.79	By MS/MS	By MS/MS	By MS/MS	111580000	24277000	58772000	28527000	26759000	42091000	25205000
O75131	Copine-3	CPNE3	7	7	7	6	6	7	6	6	7	6	6	7	17.9	48.403	By MS/MS	By MS/MS	By MS/MS	187520000	41006000	80821000	65698000	41493000	42192000	42361000
O00244	Copper transport protein ATOX1	ATOX1	6	6	6	4	5	6	4	5	6	4	5	6	76.5	45.748	By MS/MS	By MS/MS	By MS/MS	141290000	13695000	88343000	39247000	12403000	59094000	17302000
O75367	Core histone macro-H2A.1	H2AFY	14	14	14	12	12	14	12	12	14	12	12	14	44.9	323.31	By MS/MS	By MS/MS	By MS/MS	1136900000	173400000	596870000	366630000	149180000	259310000	196350000
Q13951	Core-binding factor subunit beta	CBFB	2	2	2	1	2	1	1	2	1	1	2	1	15.9	58.215	By MS/MS	By MS/MS	By MS/MS	4230700	875200	2620000	735440	0	1392500	0
P31146	Coronin-1A	CORO1A	6	6	6	4	6	2	4	6	2	4	6	2	19.1	82.091	By MS/MS	By MS/MS	By MS/MS	60997000	12825000	41243000	6929000	11626000	14664000	9876000
Q9BR76	Coronin-1B	CORO1B	6	6	6	4	6	6	4	6	6	4	6	6	20.7	71.972	By matching	By MS/MS	By MS/MS	74258000	14841000	36777000	22641000	13300000	16422000	12884000
Q9ULV4	Coronin-1C	CORO1C	5	5	5	3	5	4	3	5	4	3	5	4	14.1	46.14	By MS/MS	By MS/MS	By MS/MS	37949000	6366500	23754000	7828100	8784800	9694600	4977800
Q13363	C-terminal-binding protein 1	CTBP1	3	3	2	2	3	2	2	3	2	1	2	1	8.6	18.751	By matching	By MS/MS	By MS/MS	17179000	3110700	9355300	4713400	0	4703300	4407300
Q9NRF8	CTP synthase 2	CTPS2	5	5	5	4	5	5	4	5	5	4	5	5	12.6	37.015	By matching	By MS/MS	By MS/MS	59204000	9736700	24129000	25338000	8440200	10216000	14220000
Q13618	Cullin-3	CUL3	2	2	2	2	2	2	2	2	2	2	2	2	3.6	13.307	By matching	By MS/MS	By MS/MS	4886900	1047600	1972200	1867100	0	1371300	1432700
Q86VP6	Cullin-associated NEDD8-dissociated protein 1	CAND1	15	15	15	9	14	13	9	14	13	9	14	13	15	95.189	By MS/MS	By MS/MS	By MS/MS	167250000	27085000	76202000	63960000	33328000	31200000	36525000
P01040	Cystatin-A;Cystatin-A, N-terminally processed	CSTA	6	6	6	6	6	6	6	6	6	6	6	6	76.5	104.09	By MS/MS	By MS/MS	By MS/MS	345800000	66914000	50912000	227980000	90076000	23670000	121050000
P04080	Cystatin-B	CSTB	4	4	4	3	4	3	3	4	3	3	4	3	55.1	36.454	By MS/MS	By MS/MS	By MS/MS	307150000	58437000	167700000	81014000	53395000	71762000	49519000
P01034	Cystatin-C	CST3	4	4	4	3	4	2	3	4	2	3	4	2	24	34.454	By MS/MS	By MS/MS	By matching	44946000	8556600	31709000	4680100	8501600	14209000	5272800
P21291	Cysteine and glycine-rich protein 1	CSRP1	5	5	5	5	5	5	5	5	5	5	5	5	45.6	73.079	By MS/MS	By MS/MS	By MS/MS	253970000	45523000	92809000	115640000	50110000	56283000	75596000
P50238	Cysteine-rich protein 1	CRIP1	4	4	4	3	4	4	3	4	4	3	4	4	31.2	43.02	By MS/MS	By MS/MS	By MS/MS	744310000	105350000	246590000	392370000	95908000	203730000	319020000
P52943	Cysteine-rich protein 2	CRIP2	4	4	4	4	4	4	4	4	4	4	4	4	32.2	185.03	By MS/MS	By MS/MS	By MS/MS	329110000	65382000	97366000	166370000	55517000	43662000	97674000
Q9H336	Cysteine-rich secretory protein LCCL domain-containing 1	CRISPLD1	10	10	10	6	10	0	6	10	0	6	10	0	29.2	323.31	By MS/MS	By MS/MS		222280000	13912000	208360000	0	23093000	90749000	0
P49589	Cysteine--tRNA ligase, cytoplasmic	CARS	2	2	2	2	2	2	2	2	2	2	2	2	3.9	20.926	By matching	By MS/MS	By MS/MS	18217000	3673000	6856100	7687900	3164800	3304900	4936100
P00167	Cytochrome b5	CYB5A	4	4	4	4	4	4	4	4	4	4	4	4	42.5	294.12	By MS/MS	By MS/MS	By MS/MS	1137400000	126570000	595250000	415600000	130050000	341980000	283160000
P31930	Cytochrome b-c1 complex subunit 1, mitochondrial	UQCRC1	4	4	4	3	4	3	3	4	3	3	4	3	9.2	59.779	By MS/MS	By MS/MS	By MS/MS	122930000	26324000	62288000	34315000	28526000	32737000	25623000
P22695	Cytochrome b-c1 complex subunit 2, mitochondrial	UQCRC2	5	5	5	3	5	5	3	5	5	3	5	5	17.7	123.36	By MS/MS	By MS/MS	By MS/MS	77774000	16005000	31295000	30475000	21026000	15924000	26888000
P07919;A0A096LP55	Cytochrome b-c1 complex subunit 6, mitochondrial;Cytochrome b-c1 complex subunit 6	UQCRH;UQCRHL	2	2	2	1	2	1	1	2	1	1	2	1	38.5	13.221	By matching	By MS/MS	By matching	8625300	258650	7060600	1306000	0	3752600	0
P47985;P0C7P4	Cytochrome b-c1 complex subunit Rieske, mitochondrial;Cytochrome b-c1 complex subunit 11;Putative cytochrome b-c1 complex subunit Rieske-like protein 1	UQCRFS1;UQCRFS1P1	4	4	4	3	4	3	3	4	3	3	4	3	14.2	53.623	By MS/MS	By MS/MS	By MS/MS	56964000	12053000	26936000	17974000	12444000	18522000	15309000
P99999	Cytochrome c	CYCS	5	5	5	3	5	5	3	5	5	3	5	5	42.9	28.493	By MS/MS	By MS/MS	By MS/MS	79411000	11921000	47398000	20092000	10270000	20718000	10220000
P00403	Cytochrome c oxidase subunit 2	MT-CO2	2	2	2	2	2	1	2	2	1	2	2	1	7.5	17.297	By matching	By MS/MS	By MS/MS	84542000	15839000	56404000	12300000	0	19564000	0
P13073	Cytochrome c oxidase subunit 4 isoform 1, mitochondrial	COX4I1	2	2	2	2	1	1	2	1	1	2	1	1	13.6	11.939	By MS/MS	By MS/MS	By matching	24625000	7749900	11365000	5510200	12833000	0	0
P10606	Cytochrome c oxidase subunit 5B, mitochondrial	COX5B	3	3	3	2	3	2	2	3	2	2	3	2	19.4	18.839	By MS/MS	By MS/MS	By matching	21514000	4250600	12034000	5229000	5828500	5779200	5373000
Q8N118	Cytochrome P450 4X1	CYP4X1	2	2	2	0	0	2	0	0	2	0	0	2	3.9	19.747			By MS/MS	9898000	0	0	9898000	0	0	5895700
Q14204	Cytoplasmic dynein 1 heavy chain 1	DYNC1H1	39	39	39	33	37	36	33	37	36	33	37	36	11.1	323.31	By MS/MS	By MS/MS	By MS/MS	542290000	130240000	217950000	194100000	126770000	104370000	126390000
Q13409	Cytoplasmic dynein 1 intermediate chain 2	DYNC1I2	5	5	5	4	5	3	4	5	3	4	5	3	11	56.181	By MS/MS	By MS/MS	By MS/MS	46817000	11630000	25451000	9735800	10497000	14856000	8944200
Q9Y6G9	Cytoplasmic dynein 1 light intermediate chain 1	DYNC1LI1	2	2	2	2	2	2	2	2	2	2	2	2	5.4	13.704	By MS/MS	By MS/MS	By MS/MS	5666800	1202700	2941500	1522600	1712700	2353700	1707200
Q7L576;Q96F07	Cytoplasmic FMR1-interacting protein 1;Cytoplasmic FMR1-interacting protein 2	CYFIP1;CYFIP2	2	2	2	2	2	2	2	2	2	2	2	2	1.8	17.857	By MS/MS	By MS/MS	By MS/MS	18894000	3528000	6774500	8591900	0	0	5930300
Q07065	Cytoskeleton-associated protein 4	CKAP4	17	17	17	16	17	16	16	17	16	16	17	16	38.9	323.31	By MS/MS	By MS/MS	By MS/MS	326390000	73780000	175130000	77479000	67579000	76392000	54843000
Q14008	Cytoskeleton-associated protein 5	CKAP5	4	4	4	1	4	2	1	4	2	1	4	2	3.8	30.279	By matching	By MS/MS	By MS/MS	8108900	532450	6723800	852670	0	2710300	2021100
P28838	Cytosol aminopeptidase	LAP3	28	28	28	19	27	23	19	27	23	19	27	23	62.8	323.31	By MS/MS	By MS/MS	By MS/MS	1618900000	213100000	711850000	693920000	192560000	349190000	403420000
Q96KP4	Cytosolic non-specific dipeptidase	CNDP2	21	21	21	18	21	20	18	21	20	18	21	20	56.4	262.87	By MS/MS	By MS/MS	By MS/MS	1497700000	195770000	843960000	458000000	193880000	368990000	247350000
Q96EP5	DAZ-associated protein 1	DAZAP1	2	2	2	1	2	2	1	2	2	1	2	2	8.8	14.733	By matching	By MS/MS	By matching	19620000	2722700	10962000	5935200	0	5343400	4294500
Q9UKG1	DCC-interacting protein 13-alpha	APPL1	3	3	3	2	3	3	2	3	3	2	3	3	6.8	27.676	By MS/MS	By MS/MS	By MS/MS	11687000	932060	3923200	6831800	0	1762300	3930400
P30046;A6NHG4	D-dopachrome decarboxylase;D-dopachrome decarboxylase-like protein	DDT;DDTL	4	4	4	3	4	4	3	4	4	3	4	4	39	31.919	By matching	By MS/MS	By MS/MS	94026000	8805800	35651000	49569000	8105500	9195700	32102000
P07585	Decorin	DCN	13	13	13	11	13	10	11	13	10	11	13	10	39.6	287.34	By MS/MS	By MS/MS	By MS/MS	3141300000	1037100000	1594500000	509680000	872060000	747650000	288060000
Q13268	Dehydrogenase/reductase SDR family member 2, mitochondrial	DHRS2	5	5	5	3	5	4	3	5	4	3	5	4	22.5	30.465	By matching	By MS/MS	By MS/MS	143730000	5683600	74546000	63496000	12016000	34848000	25731000
Q9BTZ2;P0CG22	Dehydrogenase/reductase SDR family member 4;Putative dehydrogenase/reductase SDR family member 4-like 1	DHRS4;DHRS4L1	4	4	4	4	4	4	4	4	4	4	4	4	11.9	27.429	By MS/MS	By MS/MS	By MS/MS	46255000	6440700	21408000	18406000	6119100	11880000	11227000
Q13011	Delta(3,5)-Delta(2,4)-dienoyl-CoA isomerase, mitochondrial	ECH1	5	5	5	2	5	4	2	5	4	2	5	4	20.1	38.901	By MS/MS	By MS/MS	By MS/MS	62753000	10719000	30359000	21675000	9169500	13749000	11872000
P54886	Delta-1-pyrroline-5-carboxylate synthase;Glutamate 5-kinase;Gamma-glutamyl phosphate reductase	ALDH18A1	10	10	10	2	5	10	2	5	10	2	5	10	14.1	68.341	By matching	By matching	By MS/MS	109560000	2048500	13469000	94040000	1983800	5027900	43093000
O43583	Density-regulated protein	DENR	3	3	3	2	3	3	2	3	3	2	3	3	12.6	140.58	By MS/MS	By MS/MS	By MS/MS	28091000	4269000	14814000	9008200	5710200	8429500	8876000
Q9Y3Z3	Deoxynucleoside triphosphate triphosphohydrolase SAMHD1	SAMHD1	8	8	8	6	7	0	6	7	0	6	7	0	18.5	54.561	By MS/MS	By MS/MS		54366000	12732000	41634000	0	14088000	17165000	0
Q07507	Dermatopontin	DPT	3	3	3	3	3	3	3	3	3	3	3	3	19.4	323.31	By MS/MS	By MS/MS	By MS/MS	396340000	128980000	191200000	76164000	120990000	106790000	71809000
P81605	Dermcidin;Survival-promoting peptide;DCD-1	DCD	5	5	5	5	5	4	5	5	4	5	5	4	47.3	37.02	By MS/MS	By MS/MS	By MS/MS	390640000	165410000	127060000	98174000	165110000	61892000	78896000
Q08554	Desmocollin-1	DSC1	5	5	5	5	4	5	5	4	5	5	4	5	6.9	80.078	By MS/MS	By MS/MS	By MS/MS	163820000	62015000	37335000	64465000	61591000	24150000	44579000
Q02413	Desmoglein-1	DSG1	7	7	7	7	5	6	7	5	6	7	5	6	8.8	71.172	By MS/MS	By MS/MS	By MS/MS	296450000	119970000	38498000	137990000	88918000	21792000	63191000
Q14126	Desmoglein-2	DSG2	3	3	3	2	3	3	2	3	3	2	3	3	4	32.905	By MS/MS	By MS/MS	By MS/MS	25127000	4245700	9679400	11202000	5113500	3555400	7842700
P15924	Desmoplakin	DSP	58	58	58	50	49	57	50	49	57	50	49	57	22.3	323.31	By MS/MS	By MS/MS	By MS/MS	1123600000	233550000	376580000	513510000	223090000	209630000	349930000
P60981	Destrin	DSTN	4	4	4	4	4	4	4	4	4	4	4	4	28.5	29.767	By MS/MS	By MS/MS	By MS/MS	262690000	53528000	97501000	111660000	46195000	43085000	57916000
Q9Y295	Developmentally-regulated GTP-binding protein 1	DRG1	2	2	2	1	2	1	1	2	1	1	2	1	7.1	19.892	By matching	By MS/MS	By MS/MS	4346700	581080	2912700	852940	0	1548100	0
P09622	Dihydrolipoyl dehydrogenase, mitochondrial	DLD	6	6	6	4	6	5	4	6	5	4	6	5	15.5	80.677	By matching	By MS/MS	By MS/MS	70645000	7485900	47891000	15269000	15048000	19785000	13549000
P36957	Dihydrolipoyllysine-residue succinyltransferase component of 2-oxoglutarate dehydrogenase complex, mitochondrial	DLST	4	4	4	4	4	4	4	4	4	4	4	4	10.2	42.081	By MS/MS	By MS/MS	By MS/MS	61114000	10636000	28282000	22196000	9836300	16499000	15758000
P09417	Dihydropteridine reductase	QDPR	7	7	7	7	7	7	7	7	7	7	7	7	38.1	323.31	By MS/MS	By MS/MS	By MS/MS	734540000	31855000	136890000	565800000	31166000	68881000	314570000
Q16555	Dihydropyrimidinase-related protein 2	DPYSL2	8	7	7	7	7	8	6	6	7	6	6	7	22	59.11	By MS/MS	By MS/MS	By MS/MS	174590000	43350000	62729000	68515000	39867000	26822000	32696000
Q14195	Dihydropyrimidinase-related protein 3	DPYSL3	10	10	9	10	8	6	10	8	6	9	7	5	26	213.35	By MS/MS	By MS/MS	By MS/MS	214950000	88839000	87904000	38205000	78438000	38385000	26079000
Q9UHL4	Dipeptidyl peptidase 2	DPP7	3	3	3	3	3	3	3	3	3	3	3	3	8.9	42.738	By MS/MS	By MS/MS	By MS/MS	46375000	11700000	18213000	16463000	13005000	12321000	11996000
Q9NY33	Dipeptidyl peptidase 3	DPP3	5	5	5	5	5	5	5	5	5	5	5	5	13.6	102.26	By MS/MS	By MS/MS	By MS/MS	116670000	27978000	46713000	41982000	31137000	28554000	34457000
Q9P265	Disco-interacting protein 2 homolog B	DIP2B	2	2	2	0	2	1	0	2	1	0	2	1	2.4	11.941		By MS/MS	By MS/MS	2060500	0	1454900	605660	0	773240	0
Q16531	DNA damage-binding protein 1	DDB1	12	12	12	8	10	11	8	10	11	8	10	11	14.6	126.89	By MS/MS	By MS/MS	By MS/MS	144140000	20821000	67774000	55541000	27480000	27701000	32384000
P49916	DNA ligase 3	LIG3	3	3	3	1	3	2	1	3	2	1	3	2	4	19.307	By matching	By MS/MS	By MS/MS	7219300	293540	4941500	1984300	0	1795200	2421400
Q92878	DNA repair protein RAD50	RAD50	8	8	8	6	8	6	6	8	6	6	8	6	6.4	49.264	By matching	By MS/MS	By matching	42444000	7335800	29288000	5820000	7406600	15509000	6455200
P11387	DNA topoisomerase 1	TOP1	3	3	3	2	3	3	2	3	3	2	3	3	4.3	17.574	By matching	By MS/MS	By MS/MS	17046000	3391300	6386900	7268100	4683900	2740700	4083100
P27695	DNA-(apurinic or apyrimidinic site) lyase;DNA-(apurinic or apyrimidinic site) lyase, mitochondrial	APEX1	8	8	8	5	7	6	5	7	6	5	7	6	39.3	58.87	By MS/MS	By MS/MS	By MS/MS	131420000	21344000	58605000	51470000	21408000	28190000	31614000
P78527	DNA-dependent protein kinase catalytic subunit	PRKDC	23	23	23	14	20	21	14	20	21	14	20	21	7.4	307.46	By MS/MS	By MS/MS	By MS/MS	242870000	38871000	106370000	97625000	56871000	52255000	66146000
P30876	DNA-directed RNA polymerase II subunit RPB2	POLR2B	2	2	2	1	2	2	1	2	2	1	2	2	3.6	19.15	By matching	By MS/MS	By MS/MS	4751900	437810	2800800	1513300	0	1888800	1544100
P31689	DnaJ homolog subfamily A member 1	DNAJA1	3	3	3	1	3	2	1	3	2	1	3	2	17.6	23.936	By matching	By MS/MS	By matching	33994000	384200	28039000	5570700	0	9100400	5823400
Q96EY1	DnaJ homolog subfamily A member 3, mitochondrial	DNAJA3	2	2	2	1	2	2	1	2	2	1	2	2	7.3	11.298	By matching	By MS/MS	By MS/MS	10580000	1874800	5031100	3673900	0	2271500	1908700
P25685	DnaJ homolog subfamily B member 1	DNAJB1	9	9	9	6	9	8	6	9	8	6	9	8	25.6	62.731	By MS/MS	By MS/MS	By MS/MS	159080000	26176000	86870000	46037000	21984000	39300000	24894000
Q9UBS4	DnaJ homolog subfamily B member 11	DNAJB11	3	3	3	3	3	3	3	3	3	3	3	3	14	71.464	By MS/MS	By MS/MS	By MS/MS	24348000	3231100	14013000	7103600	4211000	8685100	6491600
P39656	Dolichyl-diphosphooligosaccharide--protein glycosyltransferase 48 kDa subunit	DDOST	5	5	5	4	5	4	4	5	4	4	5	4	13.6	54.959	By MS/MS	By MS/MS	By MS/MS	75297000	15326000	30038000	29934000	20408000	13621000	20009000
P04843	Dolichyl-diphosphooligosaccharide--protein glycosyltransferase subunit 1	RPN1	12	12	12	8	11	12	8	11	12	8	11	12	24.4	111.6	By MS/MS	By MS/MS	By MS/MS	308140000	52480000	132900000	122750000	51904000	64719000	74998000
P04844	Dolichyl-diphosphooligosaccharide--protein glycosyltransferase subunit 2	RPN2	5	5	5	4	5	5	4	5	5	4	5	5	14.9	82.638	By MS/MS	By MS/MS	By MS/MS	94890000	19655000	33013000	42222000	20237000	15276000	26165000
P49959	Double-strand break repair protein MRE11A	MRE11A	3	3	3	2	3	2	2	3	2	2	3	2	4.5	17.672	By matching	By MS/MS	By MS/MS	14989000	2657400	9512100	2819100	2698100	3918600	2184300
O60216	Double-strand-break repair protein rad21 homolog	RAD21	2	2	2	2	2	2	2	2	2	2	2	2	4.1	16.834	By MS/MS	By MS/MS	By MS/MS	10219000	2450000	5306100	2462800	2876800	3745400	2289000
O95793	Double-stranded RNA-binding protein Staufen homolog 1	STAU1	2	2	2	1	2	2	1	2	2	1	2	2	4.7	12.115	By MS/MS	By MS/MS	By MS/MS	11137000	1330800	5881400	3925000	0	0	3458600
P55265	Double-stranded RNA-specific adenosine deaminase	ADAR	7	7	7	5	7	6	5	7	6	5	7	6	7.7	117.02	By MS/MS	By MS/MS	By MS/MS	108650000	12971000	65140000	30539000	13513000	26212000	17474000
Q16643	Drebrin	DBN1	3	3	3	2	3	2	2	3	2	2	3	2	9.1	34.165	By matching	By MS/MS	By MS/MS	10376000	1954200	6211600	2209800	0	3277800	2383900
Q9UJU6	Drebrin-like protein	DBNL	5	5	5	4	4	4	4	4	4	4	4	4	15.6	78.985	By MS/MS	By MS/MS	By MS/MS	56585000	14181000	23787000	18617000	13112000	12940000	15137000
Q02750	Dual specificity mitogen-activated protein kinase kinase 1	MAP2K1	2	2	2	1	2	2	1	2	2	1	2	2	5.9	19.073	By MS/MS	By MS/MS	By MS/MS	15401000	2073100	9143900	4183700	0	4863600	3349300
P36507	Dual specificity mitogen-activated protein kinase kinase 2	MAP2K2	3	3	3	1	3	3	1	3	3	1	3	3	14.5	18.227	By MS/MS	By MS/MS	By MS/MS	37298000	1596200	23641000	12060000	0	11536000	7714100
Q14203	Dynactin subunit 1	DCTN1	4	4	4	2	3	3	2	3	3	2	3	3	3.1	75.943	By MS/MS	By MS/MS	By MS/MS	13844000	4162000	5385800	4296000	4499500	5926100	2809900
Q13561	Dynactin subunit 2	DCTN2	5	5	5	5	5	5	5	5	5	5	5	5	16.5	37.957	By MS/MS	By MS/MS	By MS/MS	42040000	9918100	18237000	13885000	10736000	9160200	11233000
P50570	Dynamin-2	DNM2	2	2	2	2	2	2	2	2	2	2	2	2	3.9	20.461	By matching	By MS/MS	By MS/MS	3992200	1277000	909700	1805500	1141800	0	1582300
P63167	Dynein light chain 1, cytoplasmic	DYNLL1	2	2	1	2	2	2	2	2	2	1	1	1	37.1	27.077	By MS/MS	By MS/MS	By MS/MS	38217000	7701100	20926000	9589500	4034700	11813000	6064800
P49792	E3 SUMO-protein ligase RanBP2	RANBP2	2	2	2	2	2	2	2	2	2	2	2	2	1.1	13.12	By MS/MS	By MS/MS	By MS/MS	6714800	1809600	2791700	2113500	2416900	1936600	2315600
Q14258	E3 ubiquitin/ISG15 ligase TRIM25	TRIM25	5	5	5	5	5	4	5	5	4	5	5	4	11.4	33.246	By MS/MS	By MS/MS	By MS/MS	43935000	11421000	20213000	12300000	8689500	11390000	8653400
Q7Z6Z7	E3 ubiquitin-protein ligase HUWE1	HUWE1	3	3	3	3	3	2	3	3	2	3	3	2	1.2	17.933	By matching	By MS/MS	By MS/MS	14070000	3970000	6698800	3401100	3275500	2973700	2572200
Q63HN8	E3 ubiquitin-protein ligase RNF213	RNF213	10	10	10	7	10	7	7	10	7	7	10	7	2.7	212.09	By MS/MS	By MS/MS	By MS/MS	117670000	12388000	67095000	38183000	20753000	35751000	15541000
P19474	E3 ubiquitin-protein ligase TRIM21	TRIM21	5	5	5	2	5	2	2	5	2	2	5	2	14.7	31.62	By matching	By MS/MS	By matching	33948000	2305600	27958000	3684200	4358100	8973400	4913800
Q15075	Early endosome antigen 1	EEA1	5	5	5	4	5	3	4	5	3	4	5	3	4.4	31.88	By matching	By MS/MS	By matching	17048000	3174900	10453000	3419600	3650500	6002200	3179400
O95834	Echinoderm microtubule-associated protein-like 2	EML2	3	3	3	3	3	3	3	3	3	3	3	3	6.5	34.284	By MS/MS	By MS/MS	By MS/MS	31876000	6212200	13542000	12123000	10506000	12911000	12920000
Q9HC35	Echinoderm microtubule-associated protein-like 4	EML4	3	3	3	3	3	3	3	3	3	3	3	3	4.6	20.498	By MS/MS	By MS/MS	By MS/MS	12106000	2993300	5880400	3232100	3535300	3375500	3083500
Q12805	EGF-containing fibulin-like extracellular matrix protein 1	EFEMP1	5	5	5	4	5	0	4	5	0	4	5	0	11.8	62.312	By MS/MS	By MS/MS		34653000	13507000	21146000	0	17923000	9648800	0
Q9H223	EH domain-containing protein 4	EHD4	4	4	4	4	4	4	4	4	4	4	4	4	10.9	63.545	By MS/MS	By MS/MS	By MS/MS	39256000	7562500	22736000	8957700	6894700	13183000	6228100
Q15717	ELAV-like protein 1	ELAVL1	3	3	3	3	3	2	3	3	2	3	3	2	9.8	19.043	By matching	By MS/MS	By MS/MS	34082000	9839100	18461000	5782300	6319700	7709200	6372400
P38117	Electron transfer flavoprotein subunit beta	ETFB	3	3	3	1	3	3	1	3	3	1	3	3	15.3	24.103	By matching	By MS/MS	By MS/MS	22001000	2066700	11808000	8126300	0	6336100	5418700
P68104;Q5VTE0;Q05639	Elongation factor 1-alpha 1;Putative elongation factor 1-alpha-like 3;Elongation factor 1-alpha 2	EEF1A1;EEF1A1P5;EEF1A2	20	20	20	18	20	20	18	20	20	18	20	20	56.3	323.31	By MS/MS	By MS/MS	By MS/MS	3848000000	767610000	1429700000	1650700000	598330000	439460000	820400000
P24534	Elongation factor 1-beta	EEF1B2	4	3	3	4	4	4	3	3	3	3	3	3	27.1	88.504	By MS/MS	By MS/MS	By MS/MS	95524000	11798000	52949000	30777000	12957000	25657000	13365000
P29692	Elongation factor 1-delta	EEF1D	6	6	5	6	5	6	6	5	6	5	4	5	30.2	86.368	By MS/MS	By MS/MS	By MS/MS	97594000	25362000	40217000	32015000	27115000	37264000	27599000
P26641	Elongation factor 1-gamma	EEF1G	7	7	7	7	7	7	7	7	7	7	7	7	19.2	131.52	By MS/MS	By MS/MS	By MS/MS	557900000	107220000	259540000	191140000	99256000	128310000	114040000
P13639	Elongation factor 2	EEF2	31	31	30	24	30	31	24	30	31	23	29	30	46	323.31	By MS/MS	By MS/MS	By MS/MS	1193300000	207210000	496290000	489820000	249650000	231030000	275480000
P49411	Elongation factor Tu, mitochondrial	TUFM	10	10	10	8	10	10	8	10	10	8	10	10	26.8	85.573	By MS/MS	By MS/MS	By MS/MS	288280000	57044000	145650000	85589000	58437000	61142000	56103000
P50402	Emerin	EMD	3	3	3	2	3	3	2	3	3	2	3	3	16.5	53.609	By MS/MS	By MS/MS	By MS/MS	64068000	12924000	30836000	20307000	10860000	14834000	11968000
Q9Y6C2	EMILIN-1	EMILIN1	7	7	7	7	6	3	7	6	3	7	6	3	10.5	56.338	By MS/MS	By MS/MS	By matching	48052000	29688000	16347000	2017400	24577000	6518400	7021800
Q9UI08	Ena/VASP-like protein	EVL	6	6	6	4	4	6	4	4	6	4	4	6	20.9	47.267	By matching	By MS/MS	By MS/MS	68945000	20713000	17003000	31230000	9836300	10562000	26244000
O94919	Endonuclease domain-containing 1 protein	ENDOD1	4	4	4	1	4	2	1	4	2	1	4	2	9.6	41.064	By matching	By MS/MS	By matching	21643000	1432800	18458000	1752300	0	7098600	2718200
Q99961;Q99962	Endophilin-A2;Endophilin-A1	SH3GL1;SH3GL2	2	2	2	1	2	1	1	2	1	1	2	1	6.5	12.399	By matching	By MS/MS	By matching	2063100	714470	637210	711420	0	0	925900
Q7Z2K6	Endoplasmic reticulum metallopeptidase 1	ERMP1	3	3	3	3	3	3	3	3	3	3	3	3	3.8	19.131	By MS/MS	By MS/MS	By MS/MS	33626000	9821400	12310000	11494000	7670600	5749700	6846900
P30040	Endoplasmic reticulum resident protein 29	ERP29	7	7	7	4	6	7	4	6	7	4	6	7	36	47.882	By MS/MS	By MS/MS	By MS/MS	115600000	15139000	58332000	42126000	24832000	29028000	29403000
Q9BS26	Endoplasmic reticulum resident protein 44	ERP44	4	4	4	2	4	4	2	4	4	2	4	4	14.8	119.18	By MS/MS	By MS/MS	By MS/MS	47186000	4067800	25224000	17894000	10467000	12214000	10391000
Q969X5	Endoplasmic reticulum-Golgi intermediate compartment protein 1	ERGIC1	6	6	6	3	5	6	3	5	6	3	5	6	26.2	43.627	By matching	By MS/MS	By MS/MS	160340000	19743000	53432000	87166000	19561000	24586000	44429000
P14625	Endoplasmin	HSP90B1	35	33	33	28	35	29	26	33	27	26	33	27	48.4	323.31	By MS/MS	By MS/MS	By MS/MS	1714800000	435560000	733570000	545710000	404290000	378130000	349320000
P42892	Endothelin-converting enzyme 1	ECE1	3	3	3	0	1	3	0	1	3	0	1	3	5.6	17.512		By matching	By MS/MS	26564000	0	7743000	18821000	0	0	10994000
P84090	Enhancer of rudimentary homolog	ERH	2	2	2	2	2	2	2	2	2	2	2	2	30.8	281.43	By MS/MS	By MS/MS	By MS/MS	52163000	11928000	23305000	16930000	10152000	13054000	9806900
P00924	Enolase 1	ENO1	21	21	20	21	17	21	21	17	21	20	16	20	63.4	323.31	By MS/MS	By MS/MS	By MS/MS	18527000000	6724900000	4598700000	7203600000	5937900000	2057900000	4209600000
P42126	Enoyl-CoA delta isomerase 1, mitochondrial	ECI1	2	2	2	2	2	2	2	2	2	2	2	2	9.3	23.291	By matching	By MS/MS	By MS/MS	67540000	5180200	34067000	28293000	5484300	10928000	13678000
O75521	Enoyl-CoA delta isomerase 2, mitochondrial	ECI2	2	2	2	0	2	2	0	2	2	0	2	2	4.3	13.535		By MS/MS	By matching	21091000	0	15559000	5531600	0	9685500	2155000
Q96DC8	Enoyl-CoA hydratase domain-containing protein 3, mitochondrial	ECHDC3	2	2	2	1	2	2	1	2	2	1	2	2	9.6	12.323	By matching	By MS/MS	By matching	10552000	1124500	7396900	2031000	0	3935900	1623100
P30084	Enoyl-CoA hydratase, mitochondrial	ECHS1	3	3	3	2	3	3	2	3	3	2	3	3	14.5	25.148	By matching	By MS/MS	By MS/MS	42769000	4461500	21264000	17044000	5806300	9821600	7769700
Q9H6S3	Epidermal growth factor receptor kinase substrate 8-like protein 2	EPS8L2	3	3	3	3	2	3	3	2	3	3	2	3	5.7	28.284	By matching	By MS/MS	By MS/MS	12868000	2438500	5755500	4673800	2462700	3312100	3468500
P58107	Epiplakin	EPPK1	64	59	59	32	46	64	28	41	59	28	41	59	45.5	323.31	By MS/MS	By MS/MS	By MS/MS	1303900000	154450000	324350000	825080000	196690000	171480000	487080000
P07099	Epoxide hydrolase 1	EPHX1	6	6	6	5	3	6	5	3	6	5	3	6	14.3	61.834	By MS/MS	By MS/MS	By MS/MS	138740000	19076000	18958000	100700000	22371000	15445000	57185000
O94905	Erlin-2	ERLIN2	3	3	1	2	2	3	2	2	3	1	1	1	11.5	34.51	By MS/MS	By MS/MS	By MS/MS	73662000	11968000	15315000	46379000	15189000	10061000	19873000
Q96HE7	ERO1-like protein alpha	ERO1L	4	4	4	2	3	4	2	3	4	2	3	4	16.7	52.257	By matching	By MS/MS	By MS/MS	16265000	3356200	5050200	7859100	3855200	3416900	6575300
P27105	Erythrocyte band 7 integral membrane protein	STOM	6	6	6	4	5	6	4	5	6	4	5	6	28.5	49.242	By matching	By MS/MS	By MS/MS	84299000	12307000	27689000	44304000	13319000	11682000	25896000
P60842	Eukaryotic initiation factor 4A-I	EIF4A1	8	8	3	6	7	8	6	7	8	2	3	3	22.2	190.59	By MS/MS	By MS/MS	By MS/MS	446020000	86417000	208140000	151470000	67799000	94391000	78997000
Q14240	Eukaryotic initiation factor 4A-II;Eukaryotic initiation factor 4A-II, N-terminally processed	EIF4A2	7	2	2	6	6	7	2	2	2	2	2	2	21.9	13.839	By MS/MS	By MS/MS	By MS/MS	53982000	14656000	27110000	12216000	11858000	11865000	0
P38919	Eukaryotic initiation factor 4A-III;Eukaryotic initiation factor 4A-III, N-terminally processed	EIF4A3	4	3	3	3	3	3	2	2	2	2	2	2	12.2	18.561	By MS/MS	By MS/MS	By MS/MS	26349000	3855300	12218000	10275000	3349300	0	0
P62495	Eukaryotic peptide chain release factor subunit 1	ETF1	4	4	4	3	3	4	3	3	4	3	3	4	10.5	27.408	By matching	By MS/MS	By MS/MS	45582000	9806300	17372000	18404000	9464800	9703900	9814600
P47813;O14602	Eukaryotic translation initiation factor 1A, X-chromosomal;Eukaryotic translation initiation factor 1A, Y-chromosomal	EIF1AX;EIF1AY	6	6	6	2	6	4	2	6	4	2	6	4	36.1	40.598	By MS/MS	By MS/MS	By MS/MS	63870000	6463100	40107000	17300000	0	14542000	16348000
P05198	Eukaryotic translation initiation factor 2 subunit 1	EIF2S1	3	3	3	2	3	3	2	3	3	2	3	3	16.2	24.463	By MS/MS	By MS/MS	By MS/MS	16134000	3425400	6733500	5975000	4952100	5771600	6123200
P20042	Eukaryotic translation initiation factor 2 subunit 2	EIF2S2	9	9	9	6	9	6	6	9	6	6	9	6	36.3	88.568	By MS/MS	By MS/MS	By MS/MS	83873000	10540000	47403000	25931000	14982000	29075000	21400000
P41091;Q2VIR3	Eukaryotic translation initiation factor 2 subunit 3;Putative eukaryotic translation initiation factor 2 subunit 3-like protein	EIF2S3;EIF2S3L	11	11	11	5	10	10	5	10	10	5	10	10	27.3	115.59	By MS/MS	By MS/MS	By MS/MS	151140000	18417000	80781000	51943000	27219000	35536000	33681000
Q14152	Eukaryotic translation initiation factor 3 subunit A	EIF3A	9	9	9	7	7	9	7	7	9	7	7	9	7.7	69.592	By MS/MS	By MS/MS	By MS/MS	43643000	11106000	17028000	15510000	12819000	10477000	11861000
P55884	Eukaryotic translation initiation factor 3 subunit B	EIF3B	6	6	6	4	6	5	4	6	5	4	6	5	9.7	94.824	By MS/MS	By MS/MS	By MS/MS	93709000	15864000	42340000	35505000	20732000	21698000	22145000
Q99613;B5ME19	Eukaryotic translation initiation factor 3 subunit C;Eukaryotic translation initiation factor 3 subunit C-like protein	EIF3C;EIF3CL	9	9	9	6	9	8	6	9	8	6	9	8	11.1	115.22	By MS/MS	By MS/MS	By MS/MS	104280000	15583000	47856000	40845000	17963000	19800000	26353000
O15371	Eukaryotic translation initiation factor 3 subunit D	EIF3D	3	3	3	2	3	3	2	3	3	2	3	3	8.4	22.306	By matching	By MS/MS	By MS/MS	38056000	4891800	16459000	16705000	7628600	8748700	7453700
O00303	Eukaryotic translation initiation factor 3 subunit F	EIF3F	2	2	2	1	2	1	1	2	1	1	2	1	7.8	14.122	By matching	By MS/MS	By matching	13506000	1876800	7427000	4201800	0	3253100	0
O75821	Eukaryotic translation initiation factor 3 subunit G	EIF3G	5	5	5	4	4	5	4	4	5	4	4	5	21.2	41.743	By MS/MS	By MS/MS	By MS/MS	50819000	12176000	17536000	21108000	14276000	11650000	11915000
Q13347	Eukaryotic translation initiation factor 3 subunit I	EIF3I	2	2	2	0	2	1	0	2	1	0	2	1	4	11.902		By MS/MS	By matching	7036800	0	5776200	1260600	0	4289300	0
O75822	Eukaryotic translation initiation factor 3 subunit J	EIF3J	2	2	2	2	2	2	2	2	2	2	2	2	8.1	13.168	By MS/MS	By MS/MS	By MS/MS	43470000	13630000	16071000	13769000	0	0	7838200
Q9Y262	Eukaryotic translation initiation factor 3 subunit L	EIF3L	2	2	2	2	2	2	2	2	2	2	2	2	5.1	11.686	By MS/MS	By MS/MS	By matching	3138100	675190	1378200	1084800	910080	1018400	0
Q04637	Eukaryotic translation initiation factor 4 gamma 1	EIF4G1	6	6	6	5	6	5	5	6	5	5	6	5	5.3	134.84	By MS/MS	By MS/MS	By MS/MS	85155000	22359000	36544000	26252000	20685000	14247000	15986000
P78344	Eukaryotic translation initiation factor 4 gamma 2	EIF4G2	2	2	2	2	1	2	2	1	2	2	1	2	2.3	11.015	By MS/MS	By MS/MS	By matching	9718900	3816100	2111000	3791700	0	0	2354800
P23588	Eukaryotic translation initiation factor 4B	EIF4B	2	2	2	1	2	2	1	2	2	1	2	2	6.2	12.028	By matching	By MS/MS	By MS/MS	10045000	1988900	4728600	3327000	0	2329600	2235900
P06730	Eukaryotic translation initiation factor 4E	EIF4E	3	3	3	2	3	3	2	3	3	2	3	3	17.1	17.791	By matching	By MS/MS	By MS/MS	26309000	2814400	11336000	12159000	0	5982400	8471600
Q15056	Eukaryotic translation initiation factor 4H	EIF4H	5	5	5	3	5	4	3	5	4	3	5	4	35.9	53.446	By MS/MS	By MS/MS	By MS/MS	81493000	17419000	38662000	25412000	20853000	21962000	16163000
P63241;Q6IS14;Q9GZV4	Eukaryotic translation initiation factor 5A-1;Eukaryotic translation initiation factor 5A-1-like;Eukaryotic translation initiation factor 5A-2	EIF5A;EIF5AL1;EIF5A2	8	8	8	4	6	6	4	6	6	4	6	6	46.8	109.72	By MS/MS	By MS/MS	By MS/MS	453290000	75579000	230890000	146820000	62809000	116530000	94677000
O60841	Eukaryotic translation initiation factor 5B	EIF5B	6	6	6	4	6	5	4	6	5	4	6	5	6.6	47.472	By matching	By MS/MS	By MS/MS	24501000	4220100	10316000	9965000	8139500	8729100	9857800
P56537	Eukaryotic translation initiation factor 6	EIF6	4	4	4	3	4	4	3	4	4	3	4	4	27.3	38.489	By MS/MS	By MS/MS	By MS/MS	78129000	13147000	32103000	32878000	20645000	16134000	19529000
O14980	Exportin-1	XPO1	2	2	2	2	2	2	2	2	2	2	2	2	3.2	38.884	By MS/MS	By MS/MS	By MS/MS	26817000	4484300	14910000	7422400	5504200	6560300	5422300
P55060	Exportin-2	CSE1L	3	3	3	2	2	3	2	2	3	2	2	3	3.8	90.895	By MS/MS	By MS/MS	By MS/MS	2049600000	3490300	7754000	2038300000	377290000	415080000	313710000
Q9BSJ8	Extended synaptotagmin-1	ESYT1	3	3	3	2	2	3	2	2	3	2	2	3	3.6	20.338	By matching	By MS/MS	By MS/MS	22811000	2881600	6760500	13169000	0	4554800	8232900
Q16610	Extracellular matrix protein 1	ECM1	4	4	4	4	4	3	4	4	3	4	4	3	8.1	23.488	By matching	By MS/MS	By matching	22105000	7210600	10677000	4217300	6621100	6101100	5841100
P15311	Ezrin	EZR	21	21	13	17	20	21	17	20	21	9	12	13	35.8	212.26	By MS/MS	By MS/MS	By MS/MS	1053100000	225850000	402930000	424360000	233330000	187020000	265670000
Q9Y5B9	FACT complex subunit SPT16	SUPT16H	2	2	2	2	2	2	2	2	2	2	2	2	2.9	12.775	By matching	By MS/MS	By MS/MS	9133000	2001900	3837200	3293900	0	2262000	2619600
P52907	F-actin-capping protein subunit alpha-1	CAPZA1	7	7	6	6	7	7	6	7	7	5	6	6	41.3	138.33	By MS/MS	By MS/MS	By MS/MS	227390000	38666000	97001000	91723000	39348000	45095000	51674000
P47755	F-actin-capping protein subunit alpha-2	CAPZA2	3	2	2	3	2	3	2	1	2	2	1	2	12.9	27.715	By matching	By MS/MS	By MS/MS	51202000	9861900	20812000	20527000	0	0	11674000
P47756	F-actin-capping protein subunit beta	CAPZB	10	10	10	10	9	10	10	9	10	10	9	10	49.8	281.47	By MS/MS	By MS/MS	By MS/MS	335570000	70761000	136610000	128190000	73976000	68653000	85449000
Q96AE4	Far upstream element-binding protein 1	FUBP1	10	10	9	8	10	9	8	10	9	8	9	9	20.3	110.08	By MS/MS	By MS/MS	By MS/MS	223940000	38570000	111130000	74238000	45919000	64924000	60047000
Q92945	Far upstream element-binding protein 2	KHSRP	9	9	9	8	9	9	8	9	9	8	9	9	17.2	103.84	By MS/MS	By MS/MS	By MS/MS	264590000	59055000	129470000	76067000	62199000	67066000	52231000
Q96I24	Far upstream element-binding protein 3	FUBP3	4	3	3	2	4	3	2	3	3	2	3	3	8.4	23.376	By matching	By MS/MS	By MS/MS	32086000	5348800	19043000	7694100	7481600	9578900	5735400
P49327	Fatty acid synthase;[Acyl-carrier-protein] S-acetyltransferase;[Acyl-carrier-protein] S-malonyltransferase;3-oxoacyl-[acyl-carrier-protein] synthase;3-oxoacyl-[acyl-carrier-protein] reductase;3-hydroxyacyl-[acyl-carrier-protein] dehydratase;Enoyl-[acyl-carrier-protein] reductase;Oleoyl-[acyl-carrier-protein] hydrolase	FASN	76	76	76	49	54	76	49	54	76	49	54	76	41.1	323.31	By MS/MS	By MS/MS	By MS/MS	3240000000	412440000	574660000	2252900000	445350000	311540000	1287900000
Q01469	Fatty acid-binding protein, epidermal	FABP5	3	3	3	2	3	3	2	3	3	2	3	3	21.5	21.391	By MS/MS	By MS/MS	By MS/MS	36481000	7151200	18731000	10599000	10026000	9784500	7850600
Q8NEZ5	F-box only protein 22	FBXO22	2	2	2	0	2	2	0	2	2	0	2	2	6.5	13.033		By MS/MS	By MS/MS	4995000	0	3590900	1404100	0	2253500	1498900
Q6ZVX7	F-box only protein 50	NCCRP1	2	2	2	2	2	2	2	2	2	2	2	2	8.4	13.994	By MS/MS	By MS/MS	By MS/MS	11264000	5445100	2631900	3186700	6953900	3295200	5370400
O60907;Q9BZK7;Q9BQ87	F-box-like/WD repeat-containing protein TBL1X;F-box-like/WD repeat-containing protein TBL1XR1;F-box-like/WD repeat-containing protein TBL1Y	TBL1X;TBL1XR1;TBL1Y	2	2	2	2	0	2	2	0	2	2	0	2	4.5	12.319	By MS/MS		By MS/MS	13129000	7043600	0	6085300	6729700	0	4936400
Q9Y4F1	FERM, RhoGEF and pleckstrin domain-containing protein 1	FARP1	2	2	2	0	1	2	0	1	2	0	1	2	2.8	13.909		By MS/MS	By MS/MS	3766700	0	532280	3234500	0	0	3325500
Q86UX7	Fermitin family homolog 3	FERMT3	2	2	2	2	2	2	2	2	2	2	2	2	4.5	16.053	By MS/MS	By MS/MS	By MS/MS	8928600	2642100	4928300	1358200	2530300	3862500	1673500
P02794	Ferritin heavy chain;Ferritin heavy chain, N-terminally processed	FTH1	2	2	2	2	2	1	2	2	1	2	2	1	9.8	12.536	By MS/MS	By MS/MS	By MS/MS	23568000	8212800	8513500	6841800	5512600	5963100	0
P35555	Fibrillin-1	FBN1	50	50	50	49	42	40	49	42	40	49	42	40	25.2	323.31	By MS/MS	By MS/MS	By MS/MS	1591800000	969130000	365600000	257050000	924560000	195550000	200770000
P02671	Fibrinogen alpha chain;Fibrinopeptide A;Fibrinogen alpha chain	FGA	11	11	11	10	10	10	10	10	10	10	10	10	13.3	139.18	By MS/MS	By MS/MS	By MS/MS	217090000	67949000	98196000	50945000	82642000	58979000	50025000
P02675	Fibrinogen beta chain;Fibrinopeptide B;Fibrinogen beta chain	FGB	15	15	15	13	15	14	13	15	14	13	15	14	39.7	323.31	By MS/MS	By MS/MS	By MS/MS	571210000	173260000	233200000	164750000	173660000	81488000	89967000
P02679	Fibrinogen gamma chain	FGG	13	13	13	13	12	12	13	12	12	13	12	12	37.1	194.83	By MS/MS	By MS/MS	By MS/MS	533300000	183340000	196130000	153830000	163520000	88613000	91342000
Q06828	Fibromodulin	FMOD	3	3	3	3	3	3	3	3	3	3	3	3	8.2	18.142	By MS/MS	By MS/MS	By MS/MS	55743000	12857000	23415000	19470000	12681000	12760000	11578000
P02751	Fibronectin;Anastellin;Ugl-Y1;Ugl-Y2;Ugl-Y3	FN1	47	47	47	45	46	43	45	46	43	45	46	43	30.8	323.31	By MS/MS	By MS/MS	By MS/MS	3169900000	1048300000	1317900000	803770000	1069700000	632730000	511790000
P23142	Fibulin-1	FBLN1	7	7	7	7	6	7	7	6	7	7	6	7	17.6	274.16	By MS/MS	By MS/MS	By MS/MS	118610000	64909000	26203000	27499000	58788000	15614000	16105000
P98095	Fibulin-2	FBLN2	3	3	3	3	2	1	3	2	1	3	2	1	3.6	53.715	By MS/MS	By MS/MS	By matching	15580000	11378000	2173400	2028100	14198000	2521000	0
CON__P20930;P20930	Filaggrin	FLG	2	2	2	2	2	2	2	2	2	2	2	2	1.9	13.863	By MS/MS	By MS/MS	By MS/MS	14709000	2655900	7397500	4655200	0	0	3975500			+
CON__Q5D862;Q5D862	Filaggrin-2	FLG2	5	5	5	4	5	5	4	5	5	4	5	5	2.6	131.61	By MS/MS	By MS/MS	By MS/MS	309180000	165820000	28062000	115300000	169070000	22061000	62605000			+
P21333	Filamin-A	FLNA	87	84	83	78	85	79	75	82	76	75	81	76	46.5	323.31	By MS/MS	By MS/MS	By MS/MS	4618500000	1279800000	2108400000	1230300000	1271500000	1057500000	871900000
O75369	Filamin-B	FLNB	95	95	89	74	91	91	74	91	91	69	85	85	50.6	323.31	By MS/MS	By MS/MS	By MS/MS	4073200000	654250000	1308400000	2110500000	716350000	631760000	1259200000
Q5T1M5	FK506-binding protein 15	FKBP15	4	4	4	3	4	3	3	4	3	3	4	3	4.9	22.176	By MS/MS	By MS/MS	By matching	9358800	2103200	4324200	2931400	2967900	2941100	2896900
P30043	Flavin reductase (NADPH)	BLVRB	6	6	6	5	6	6	5	6	6	5	6	6	51.9	121.6	By MS/MS	By MS/MS	By MS/MS	333860000	50395000	181650000	101820000	48062000	92683000	68471000
O75955	Flotillin-1	FLOT1	3	3	3	3	2	3	3	2	3	3	2	3	9.8	18.746	By MS/MS	By MS/MS	By MS/MS	15881000	3907000	5234200	6739400	4376300	3541100	4297300
Q14254	Flotillin-2	FLOT2	2	2	2	1	2	1	1	2	1	1	2	1	6.3	17.334	By matching	By MS/MS	By MS/MS	4233900	997320	1728700	1507800	0	0	1962400
Q05397	Focal adhesion kinase 1	PTK2	2	2	2	1	2	2	1	2	2	1	2	2	3.7	12.415	By matching	By MS/MS	By matching	6096000	1117900	3335500	1642600	0	2860000	1729800
Q06787	Fragile X mental retardation protein 1	FMR1	3	2	2	1	3	2	1	2	2	1	2	2	5.7	15.317	By MS/MS	By MS/MS	By matching	4416200	379980	2554600	1481600	0	1438500	1106700
P51114	Fragile X mental retardation syndrome-related protein 1	FXR1	5	5	4	3	5	4	3	5	4	3	4	4	13.8	48.349	By MS/MS	By MS/MS	By MS/MS	32652000	6143600	18003000	8505800	5953400	8695300	4896900
P09467	Fructose-1,6-bisphosphatase 1	FBP1	11	11	11	9	11	10	9	11	10	9	11	10	41.4	131.58	By MS/MS	By MS/MS	By MS/MS	527190000	75258000	295360000	156570000	80526000	136930000	94233000
P04075	Fructose-bisphosphate aldolase A	ALDOA	26	26	25	22	26	24	22	26	24	22	25	24	72.5	323.31	By MS/MS	By MS/MS	By MS/MS	7745400000	1125300000	2611700000	4008500000	1011300000	1412200000	2324000000
P09972	Fructose-bisphosphate aldolase C	ALDOC	3	2	2	2	3	2	2	2	2	2	2	2	11	208.87	By MS/MS	By MS/MS	By MS/MS	1035700000	124650000	359060000	551950000	114810000	127030000	272050000
P07954	Fumarate hydratase, mitochondrial	FH	9	9	9	8	9	8	8	9	8	8	9	8	26.5	125.13	By MS/MS	By MS/MS	By MS/MS	161130000	28308000	78605000	54220000	29984000	38942000	38770000
P16930	Fumarylacetoacetase	FAH	3	3	3	1	2	3	1	2	3	1	2	3	12.9	17.769	By matching	By MS/MS	By MS/MS	47013000	3362400	7964700	35686000	0	8496500	14191000
P51570	Galactokinase	GALK1	4	4	4	3	4	3	3	4	3	3	4	3	11	31.608	By MS/MS	By MS/MS	By MS/MS	49467000	10164000	31085000	8218400	9914000	12481000	7076600
P09382	Galectin-1	LGALS1	8	8	8	7	8	7	7	8	7	7	8	7	73.3	262.3	By MS/MS	By MS/MS	By MS/MS	1006700000	283140000	490520000	233060000	252370000	212570000	129650000
P17931	Galectin-3	LGALS3	2	2	2	2	2	2	2	2	2	2	2	2	7.2	11.65	By MS/MS	By MS/MS	By MS/MS	75732000	17983000	39586000	18164000	13202000	17577000	10870000
Q08380	Galectin-3-binding protein	LGALS3BP	11	11	11	10	11	11	10	11	11	10	11	11	30.1	279.36	By MS/MS	By MS/MS	By MS/MS	1177700000	167150000	529030000	481530000	151210000	226980000	298620000
O00182;Q6DKI2;Q3B8N2	Galectin-9;Galectin-9C;Galectin-9B	LGALS9;LGALS9C;LGALS9B	2	2	2	2	2	2	2	2	2	2	2	2	5.6	13.639	By matching	By MS/MS	By matching	10097000	2194400	6566500	1336500	2211600	5004200	1543200
O75223	Gamma-glutamylcyclotransferase	GGCT	6	6	6	4	4	5	4	4	5	4	4	5	40.4	103.13	By MS/MS	By MS/MS	By MS/MS	154090000	24413000	43911000	85768000	34382000	26403000	56382000
Q16666	Gamma-interferon-inducible protein 16	IFI16	2	2	2	1	2	0	1	2	0	1	2	0	3.6	11.936	By MS/MS	By MS/MS		6152500	654950	5497500	0	0	3429100	0
Q8TB36	Ganglioside-induced differentiation-associated protein 1	GDAP1	2	2	2	0	2	0	0	2	0	0	2	0	7.3	13.983		By MS/MS		5089700	0	5089700	0	0	2975400	0
P57764	Gasdermin-D	GSDMD	3	3	3	2	3	1	2	3	1	2	3	1	8.7	24.358	By MS/MS	By MS/MS	By MS/MS	41851000	7725900	30155000	3970000	8426200	12167000	0
P56159	GDNF family receptor alpha-1	GFRA1	3	3	3	3	3	3	3	3	3	3	3	3	8	43.126	By MS/MS	By MS/MS	By MS/MS	68289000	18247000	26419000	23623000	17038000	14473000	16127000
Q13630	GDP-L-fucose synthase	TSTA3	8	8	8	5	6	8	5	6	8	5	6	8	34.9	64.307	By MS/MS	By MS/MS	By MS/MS	129200000	13218000	39967000	76015000	15148000	21648000	38202000
O60547	GDP-mannose 4,6 dehydratase	GMDS	2	2	2	1	1	2	1	1	2	1	1	2	5.4	11.732	By matching	By matching	By MS/MS	11036000	1728100	2596100	6711600	0	0	3610900
P06396;CON__Q3SX14	Gelsolin	GSN	21	21	21	19	20	19	19	20	19	19	20	19	34.1	323.31	By MS/MS	By MS/MS	By MS/MS	843660000	220390000	381800000	241470000	240020000	195910000	149780000			+
O60763	General vesicular transport factor p115	USO1	11	11	11	8	11	9	8	11	9	8	11	9	13.5	82.285	By MS/MS	By MS/MS	By MS/MS	102070000	16043000	49138000	36887000	29309000	34175000	40194000
P60983	Glia maturation factor beta	GMFB	2	2	2	2	2	2	2	2	2	2	2	2	23.9	43.366	By matching	By MS/MS	By matching	13271000	962690	8469300	3838800	1605100	7651700	2983100
P46926	Glucosamine-6-phosphate isomerase 1	GNPDA1	2	2	2	1	2	2	1	2	2	1	2	2	8	12.321	By MS/MS	By MS/MS	By MS/MS	16117000	968430	8673000	6475700	0	4686100	4705900
P11413	Glucose-6-phosphate 1-dehydrogenase	G6PD	4	4	4	3	3	4	3	3	4	3	3	4	10.1	45.337	By MS/MS	By MS/MS	By MS/MS	34951000	4815400	10028000	20108000	5256800	5275700	13796000
P06744	Glucose-6-phosphate isomerase	GPI	11	11	11	9	9	11	9	9	11	9	9	11	23.1	160.61	By MS/MS	By MS/MS	By MS/MS	543090000	72138000	148890000	322060000	92501000	69100000	163940000
P14314	Glucosidase 2 subunit beta	PRKCSH	9	9	9	7	9	9	7	9	9	7	9	9	22.3	177.75	By MS/MS	By MS/MS	By MS/MS	404120000	64818000	180360000	158940000	65684000	82304000	113800000
P00367;P49448	Glutamate dehydrogenase 1, mitochondrial;Glutamate dehydrogenase 2, mitochondrial	GLUD1;GLUD2	17	17	17	13	17	15	13	17	15	13	17	15	32.4	190.36	By MS/MS	By MS/MS	By MS/MS	615190000	69662000	349430000	196090000	83683000	151900000	127960000
P48506	Glutamate--cysteine ligase catalytic subunit	GCLC	2	2	2	1	2	1	1	2	1	1	2	1	3.1	13.494	By MS/MS	By MS/MS	By MS/MS	3917400	892020	2304200	721140	0	1569800	0
P15104	Glutamine synthetase	GLUL	12	12	12	4	6	12	4	6	12	4	6	12	31.6	323.31	By MS/MS	By MS/MS	By MS/MS	263930000	14699000	28727000	220510000	17881000	26708000	126130000
Q06210	Glutamine--fructose-6-phosphate aminotransferase [isomerizing] 1	GFPT1	7	7	7	5	7	6	5	7	6	5	7	6	14.6	55.84	By MS/MS	By MS/MS	By MS/MS	68114000	8879400	37421000	21814000	16670000	23523000	19959000
P47897	Glutamine--tRNA ligase	QARS	6	6	6	6	5	5	6	5	5	6	5	5	13.8	70.532	By MS/MS	By MS/MS	By MS/MS	83506000	19019000	37521000	26965000	17546000	22798000	20248000
P35754	Glutaredoxin-1	GLRX	2	2	2	1	2	1	1	2	1	1	2	1	11.3	12.09	By matching	By MS/MS	By matching	31032000	3763000	19756000	7513300	0	8653100	0
P07203	Glutathione peroxidase 1	GPX1	4	4	4	4	4	4	4	4	4	4	4	4	23.6	34.423	By MS/MS	By MS/MS	By MS/MS	65166000	18356000	29898000	16912000	17410000	13920000	11262000
P00390	Glutathione reductase, mitochondrial	GSR	10	10	10	6	9	8	6	9	8	6	9	8	22.4	77.647	By MS/MS	By MS/MS	By MS/MS	218450000	46260000	99188000	72998000	35311000	43661000	41560000
Q9Y2Q3	Glutathione S-transferase kappa 1	GSTK1	3	3	3	3	3	3	3	3	3	3	3	3	19.9	105.11	By MS/MS	By MS/MS	By MS/MS	106390000	11002000	66990000	28393000	14550000	39562000	23550000
P78417	Glutathione S-transferase omega-1	GSTO1	4	4	4	2	4	4	2	4	4	2	4	4	18.7	27.209	By MS/MS	By MS/MS	By matching	43885000	4952800	30504000	8428500	8377600	12817000	6626700
P09211	Glutathione S-transferase P	GSTP1	4	4	4	3	4	4	3	4	4	3	4	4	31.4	90.63	By MS/MS	By MS/MS	By MS/MS	116850000	28139000	54900000	33814000	35676000	14508000	16059000
P48637	Glutathione synthetase	GSS	2	2	2	1	2	1	1	2	1	1	2	1	3.8	13.486	By MS/MS	By MS/MS	By MS/MS	16391000	2633700	7629300	6127900	0	0	5942600
P04406	Glyceraldehyde-3-phosphate dehydrogenase	GAPDH	23	23	23	18	23	22	18	23	22	18	23	22	81.2	323.31	By MS/MS	By MS/MS	By MS/MS	9700400000	1194200000	3035900000	5470200000	951410000	1485400000	2431500000
Q8N335	Glycerol-3-phosphate dehydrogenase 1-like protein	GPD1L	3	3	3	2	3	3	2	3	3	2	3	3	8.3	22.132	By matching	By MS/MS	By MS/MS	30284000	4228400	8754900	17301000	0	0	15175000
P43304	Glycerol-3-phosphate dehydrogenase, mitochondrial	GPD2	9	9	9	6	9	9	6	9	9	6	9	9	16.4	78.169	By MS/MS	By MS/MS	By MS/MS	160710000	15419000	86963000	58331000	27519000	38415000	38540000
P41250	Glycine--tRNA ligase	GARS	3	3	3	3	3	3	3	3	3	3	3	3	5	24.75	By matching	By MS/MS	By MS/MS	17152000	4440200	6852700	5859100	2790600	4009000	3866200
P35573	Glycogen debranching enzyme;4-alpha-glucanotransferase;Amylo-alpha-1,6-glucosidase	AGL	4	4	4	2	2	4	2	2	4	2	2	4	3.1	24.303	By MS/MS	By MS/MS	By MS/MS	14062000	1578100	2947700	9535800	0	0	8838500
P11216	Glycogen phosphorylase, brain form	PYGB	19	8	8	12	19	15	4	8	7	4	8	7	24.2	57.096	By MS/MS	By MS/MS	By MS/MS	374640000	17518000	310460000	46659000	55004000	55352000	72180000
P06737	Glycogen phosphorylase, liver form	PYGL	17	9	9	10	17	10	4	9	5	4	9	5	19.6	59.519	By MS/MS	By MS/MS	By MS/MS	61962000	7399100	40965000	13598000	9550100	17716000	11312000
P00489;P11217	Glycogen phosphorylase, muscle form	PYGM	56	56	44	48	56	47	48	56	47	39	44	38	49.7	323.31	By MS/MS	By MS/MS	By MS/MS	34792000000	7123800000	20695000000	6973500000	7251800000	10033000000	4772500000
P46976	Glycogenin-1	GYG1	3	3	3	0	3	1	0	3	1	0	3	1	9.7	17.089		By MS/MS	By MS/MS	13505000	0	6722600	6782100	0	3230300	0
Q9HC38	Glyoxalase domain-containing protein 4	GLOD4	5	5	5	4	5	5	4	5	5	4	5	5	19.8	37.995	By MS/MS	By MS/MS	By MS/MS	88554000	9699300	42008000	36847000	13765000	20110000	23134000
Q9UBQ7	Glyoxylate reductase/hydroxypyruvate reductase	GRHPR	4	4	4	2	4	4	2	4	4	2	4	4	24.1	102.53	By MS/MS	By MS/MS	By MS/MS	87258000	6848300	55472000	24938000	9986400	20105000	10556000
Q9P2T1	GMP reductase 2	GMPR2	3	3	3	1	3	3	1	3	3	1	3	3	11.8	19.721	By matching	By MS/MS	By MS/MS	36053000	227400	18990000	16836000	0	8184300	13989000
Q92896	Golgi apparatus protein 1	GLG1	5	5	5	3	5	4	3	5	4	3	5	4	6.7	73.91	By matching	By MS/MS	By MS/MS	25031000	3407400	14585000	7037800	5909700	8271200	10482000
Q8NBJ4	Golgi membrane protein 1	GOLM1	8	8	8	7	8	7	7	8	7	7	8	7	19.7	85.926	By MS/MS	By MS/MS	By MS/MS	86880000	16592000	38427000	31861000	17659000	16806000	21642000
Q9H8Y8	Golgi reassembly-stacking protein 2	GORASP2	2	2	2	1	2	2	1	2	2	1	2	2	9.1	15.967	By matching	By MS/MS	By matching	12854000	2314700	5390100	5148800	0	2682400	2809600
Q9H3P7	Golgi resident protein GCP60	ACBD3	3	3	3	2	3	2	2	3	2	2	3	2	10	47.594	By MS/MS	By MS/MS	By MS/MS	33552000	3622300	20344000	9585200	7777700	9810500	9026700
Q08378	Golgin subfamily A member 3	GOLGA3	2	2	2	2	2	2	2	2	2	2	2	2	1.5	12.126	By matching	By MS/MS	By MS/MS	8823500	1715800	4180300	2927400	0	0	2346200
Q14789	Golgin subfamily B member 1	GOLGB1	9	9	9	5	9	9	5	9	9	5	9	9	3.3	56.299	By MS/MS	By MS/MS	By MS/MS	316840000	120400000	57060000	139380000	52148000	60405000	95210000
Q14C86	GTPase-activating protein and VPS9 domain-containing protein 1	GAPVD1	2	2	2	0	2	1	0	2	1	0	2	1	3.1	33.842		By MS/MS	By matching	14939000	0	7845900	7093100	0	4335800	0
P62826	GTP-binding nuclear protein Ran	RAN	7	7	7	6	7	7	6	7	7	6	7	7	28.7	54.44	By MS/MS	By MS/MS	By MS/MS	286540000	54001000	124980000	107560000	45801000	57081000	58918000
Q9Y6B6	GTP-binding protein SAR1b	SAR1B	4	4	1	2	4	4	2	4	4	1	1	1	20.7	29.923	By MS/MS	By MS/MS	By MS/MS	60125000	6216700	28568000	25340000	9282200	11053000	15293000
P04899	Guanine nucleotide-binding protein G(i) subunit alpha-2	GNAI2	3	2	2	3	3	3	2	2	2	2	2	2	11	18.61	By MS/MS	By MS/MS	By MS/MS	39738000	7458200	18561000	13719000	5943300	8565500	8211500
P62873	Guanine nucleotide-binding protein G(I)/G(S)/G(T) subunit beta-1	GNB1	2	2	2	0	2	2	0	2	2	0	2	2	12.1	13.553		By MS/MS	By matching	21960000	0	11249000	10711000	0	6125700	4564000
P62879	Guanine nucleotide-binding protein G(I)/G(S)/G(T) subunit beta-2	GNB2	2	2	2	2	2	2	2	2	2	2	2	2	9.4	16.448	By MS/MS	By MS/MS	By MS/MS	87193000	13479000	32347000	41367000	12771000	20258000	26303000
P63092;Q5JWF2	Guanine nucleotide-binding protein G(s) subunit alpha isoforms short;Guanine nucleotide-binding protein G(s) subunit alpha isoforms XLas	GNAS	4	4	3	4	4	3	4	4	3	3	3	2	15.5	32.945	By MS/MS	By MS/MS	By MS/MS	54206000	13223000	20005000	20978000	9078200	12731000	11072000
P63244	Guanine nucleotide-binding protein subunit beta-2-like 1;Guanine nucleotide-binding protein subunit beta-2-like 1, N-terminally processed	GNB2L1	13	13	13	10	12	11	10	12	11	10	12	11	58	279.59	By MS/MS	By MS/MS	By MS/MS	523130000	115620000	205840000	201670000	95076000	92773000	118440000
O60832	H/ACA ribonucleoprotein complex subunit 4	DKC1	4	4	4	3	4	4	3	4	4	3	4	4	13.4	25.404	By matching	By MS/MS	By MS/MS	57424000	7134500	28699000	21591000	8190600	21037000	16083000
P00738;P00739	Haptoglobin;Haptoglobin alpha chain;Haptoglobin beta chain;Haptoglobin-related protein	HP;HPR	19	19	19	17	19	16	17	19	16	17	19	16	43.3	235.23	By MS/MS	By MS/MS	By MS/MS	1732000000	484920000	851760000	395280000	379930000	376600000	215620000
P0DMV9;P0DMV8	Heat shock 70 kDa protein 1B;Heat shock 70 kDa protein 1A	HSPA1B;HSPA1A	33	33	19	28	33	32	28	33	32	17	19	18	57.9	323.31	By MS/MS	By MS/MS	By MS/MS	7243900000	1289200000	3615100000	2339600000	1161100000	1679500000	1335200000
P34932	Heat shock 70 kDa protein 4	HSPA4	16	16	15	12	16	14	12	16	14	11	15	13	30.7	323.31	By MS/MS	By MS/MS	By MS/MS	286490000	36924000	160710000	88856000	44777000	76499000	61891000
P11142	Heat shock cognate 71 kDa protein	HSPA8	31	28	23	27	31	30	25	28	27	21	23	22	49.8	323.31	By MS/MS	By MS/MS	By MS/MS	4349700000	846780000	1833400000	1669600000	659860000	866530000	959180000
Q92598	Heat shock protein 105 kDa	HSPH1	5	4	4	5	5	5	4	4	4	4	4	4	8.3	26.411	By matching	By MS/MS	By MS/MS	14567000	2953600	6347600	5265900	3646100	5050300	4218500
Q12931	Heat shock protein 75 kDa, mitochondrial	TRAP1	6	6	6	4	6	6	4	6	6	4	6	6	9.1	40.879	By matching	By MS/MS	By MS/MS	57719000	14765000	24628000	18326000	12740000	13645000	11594000
P04792	Heat shock protein beta-1	HSPB1	13	13	13	11	13	13	11	13	13	11	13	13	78	323.31	By MS/MS	By MS/MS	By MS/MS	3845000000	712360000	2131500000	1001200000	589790000	996160000	568060000
P07900	Heat shock protein HSP 90-alpha	HSP90AA1	46	46	29	36	46	41	36	46	41	22	29	26	56.6	323.31	By MS/MS	By MS/MS	By MS/MS	6182100000	1165900000	3095300000	1920900000	1018200000	1485300000	1122800000
P08238	Heat shock protein HSP 90-beta	HSP90AB1	39	22	20	33	39	36	19	22	21	17	20	19	46.7	323.31	By MS/MS	By MS/MS	By MS/MS	2939300000	538990000	1407100000	993200000	433820000	651020000	568850000
P54652	Heat shock-related 70 kDa protein 2	HSPA2	10	3	3	9	10	9	3	3	2	3	3	2	16.9	20.265	By MS/MS	By MS/MS	By MS/MS	82912000	23198000	47831000	11883000	17619000	20271000	8208700
Q9BYK8	Helicase with zinc finger domain 2	HELZ2	2	2	2	1	2	1	1	2	1	1	2	1	0.9	10.584	By matching	By MS/MS	By matching	1837700	104530	1619200	113980	0	818270	0
Q9NRV9	Heme-binding protein 1	HEBP1	3	3	3	3	3	3	3	3	3	3	3	3	21.7	114.97	By MS/MS	By MS/MS	By MS/MS	143620000	23170000	69372000	51082000	22399000	39616000	27761000
Q9Y5Z4	Heme-binding protein 2	HEBP2	3	3	3	3	3	3	3	3	3	3	3	3	19.5	53.323	By MS/MS	By MS/MS	By MS/MS	92708000	19958000	45034000	27716000	18059000	21308000	17414000
P69905	Hemoglobin subunit alpha	HBA1	7	7	4	7	7	7	7	7	7	4	4	4	62	79.684	By MS/MS	By MS/MS	By MS/MS	3132300000	354220000	1907100000	870990000	296800000	919840000	558490000
P68871	Hemoglobin subunit beta;LVV-hemorphin-7;Spinorphin	HBB	12	12	7	11	12	12	11	12	12	6	7	7	84.4	323.31	By MS/MS	By MS/MS	By MS/MS	4625400000	577450000	2448900000	1599100000	471570000	1200600000	1042200000
P02042	Hemoglobin subunit delta	HBD	7	2	2	7	7	6	2	2	1	2	2	1	53.1	38.648	By MS/MS	By MS/MS	By MS/MS	40137000	4123100	23232000	12782000	8028000	13818000	0
P02790	Hemopexin	HPX	11	11	11	11	11	10	11	11	10	11	11	10	26.2	97.56	By MS/MS	By MS/MS	By MS/MS	584770000	234840000	240290000	109640000	189760000	101910000	61771000
O14964	Hepatocyte growth factor-regulated tyrosine kinase substrate	HGS	2	2	2	1	2	2	1	2	2	1	2	2	5	13.192	By matching	By MS/MS	By MS/MS	3193100	250810	1538900	1403400	0	935060	1097100
P51858	Hepatoma-derived growth factor	HDGF	11	11	11	7	11	8	7	11	8	7	11	8	47.5	323.31	By MS/MS	By MS/MS	By MS/MS	544950000	83907000	318470000	142570000	93319000	167630000	138350000
Q7Z4V5	Hepatoma-derived growth factor-related protein 2	HDGFRP2	2	2	2	1	2	2	1	2	2	1	2	2	4	15.951	By MS/MS	By MS/MS	By MS/MS	22334000	1864700	13465000	7004500	0	7473700	5296500
Q5SSJ5	Heterochromatin protein 1-binding protein 3	HP1BP3	12	12	12	9	8	11	9	8	11	9	8	11	26.6	126.7	By MS/MS	By MS/MS	By MS/MS	185530000	29180000	55606000	100750000	30736000	28809000	62724000
Q99729	Heterogeneous nuclear ribonucleoprotein A/B	HNRNPAB	5	5	5	2	5	5	2	5	5	2	5	5	17.2	36.364	By MS/MS	By MS/MS	By MS/MS	113540000	8849400	60816000	43872000	13851000	22390000	21155000
Q13151	Heterogeneous nuclear ribonucleoprotein A0	HNRNPA0	2	2	2	2	2	2	2	2	2	2	2	2	11.8	32.734	By MS/MS	By MS/MS	By MS/MS	75289000	17202000	29750000	28337000	14431000	12545000	15209000
P09651;Q32P51	Heterogeneous nuclear ribonucleoprotein A1;Heterogeneous nuclear ribonucleoprotein A1, N-terminally processed;Heterogeneous nuclear ribonucleoprotein A1-like 2	HNRNPA1;HNRNPA1L2	11	11	11	8	11	9	8	11	9	8	11	9	39.5	209.66	By MS/MS	By MS/MS	By MS/MS	1162800000	240380000	550020000	372400000	232040000	247290000	231910000
P51991	Heterogeneous nuclear ribonucleoprotein A3	HNRNPA3	16	16	16	12	16	16	12	16	16	12	16	16	39.2	271.67	By MS/MS	By MS/MS	By MS/MS	1000500000	160700000	515230000	324610000	178590000	263980000	188350000
Q14103	Heterogeneous nuclear ribonucleoprotein D0	HNRNPD	10	10	9	8	10	10	8	10	10	7	9	9	27	172.47	By MS/MS	By MS/MS	By MS/MS	1112000000	206780000	556970000	348210000	154780000	235090000	188730000
O14979	Heterogeneous nuclear ribonucleoprotein D-like	HNRNPDL	8	7	7	7	8	7	6	7	6	6	7	6	21.4	57.31	By MS/MS	By MS/MS	By MS/MS	176750000	27279000	97131000	52344000	18266000	47107000	27387000
P52597	Heterogeneous nuclear ribonucleoprotein F;Heterogeneous nuclear ribonucleoprotein F, N-terminally processed	HNRNPF	10	10	8	8	10	9	8	10	9	7	8	8	41.7	323.31	By MS/MS	By MS/MS	By MS/MS	394050000	83965000	184530000	125550000	61591000	80556000	88082000
P31943	Heterogeneous nuclear ribonucleoprotein H;Heterogeneous nuclear ribonucleoprotein H, N-terminally processed	HNRNPH1	10	8	5	9	10	9	8	8	8	5	5	5	34.7	241.42	By MS/MS	By MS/MS	By MS/MS	413650000	76957000	213090000	123600000	66429000	106050000	75591000
P55795	Heterogeneous nuclear ribonucleoprotein H2	HNRNPH2	9	5	5	7	9	9	4	5	5	4	5	5	30.5	87.075	By matching	By MS/MS	By MS/MS	113700000	12434000	56994000	44270000	13257000	28256000	23154000
P31942	Heterogeneous nuclear ribonucleoprotein H3	HNRNPH3	4	4	4	3	4	4	3	4	4	3	4	4	15	28.461	By MS/MS	By MS/MS	By MS/MS	73049000	13250000	40405000	19393000	16044000	23369000	13157000
P61978	Heterogeneous nuclear ribonucleoprotein K	HNRNPK	23	23	23	15	23	21	15	23	21	15	23	21	56.4	323.31	By MS/MS	By MS/MS	By MS/MS	1681400000	335590000	782040000	563800000	333850000	356540000	307140000
P14866	Heterogeneous nuclear ribonucleoprotein L	HNRNPL	8	8	8	6	8	6	6	8	6	6	8	6	21.1	132.93	By MS/MS	By MS/MS	By MS/MS	233480000	39820000	125940000	67714000	43145000	60995000	51676000
P52272	Heterogeneous nuclear ribonucleoprotein M	HNRNPM	24	24	24	20	23	21	20	23	21	20	23	21	36.6	226.9	By MS/MS	By MS/MS	By MS/MS	756420000	157770000	355070000	243580000	138580000	171170000	143390000
O60506	Heterogeneous nuclear ribonucleoprotein Q	SYNCRIP	11	7	7	9	11	10	5	7	6	5	7	6	20.9	62.972	By MS/MS	By MS/MS	By MS/MS	148690000	32777000	69210000	46708000	40488000	37213000	35518000
O43390	Heterogeneous nuclear ribonucleoprotein R	HNRNPR	12	12	8	11	11	11	11	11	11	7	7	7	25.4	119.45	By MS/MS	By MS/MS	By MS/MS	288580000	52512000	114320000	121750000	53617000	64260000	70521000
Q00839	Heterogeneous nuclear ribonucleoprotein U	HNRNPU	22	22	22	21	22	21	21	22	21	21	22	21	26.7	323.31	By MS/MS	By MS/MS	By MS/MS	1954000000	428010000	933480000	592460000	383820000	495810000	370200000
Q9BUJ2	Heterogeneous nuclear ribonucleoprotein U-like protein 1	HNRNPUL1	11	11	11	7	11	9	7	11	9	7	11	9	18.7	165.21	By MS/MS	By MS/MS	By MS/MS	171390000	24922000	86588000	59877000	37813000	42292000	43329000
Q1KMD3	Heterogeneous nuclear ribonucleoprotein U-like protein 2	HNRNPUL2	17	17	17	10	17	14	10	17	14	10	17	14	29.2	291.21	By MS/MS	By MS/MS	By MS/MS	308640000	36616000	181410000	90617000	46738000	77001000	56552000
P22626	Heterogeneous nuclear ribonucleoproteins A2/B1	HNRNPA2B1	16	16	16	16	16	16	16	16	16	16	16	16	51.3	323.31	By MS/MS	By MS/MS	By MS/MS	1537800000	308950000	775670000	453190000	271840000	422540000	290460000
P07910;P0DMR1;O60812;B7ZW38;B2RXH8	Heterogeneous nuclear ribonucleoproteins C1/C2;Heterogeneous nuclear ribonucleoprotein C-like 4;Heterogeneous nuclear ribonucleoprotein C-like 1;Heterogeneous nuclear ribonucleoprotein C-like 3;Heterogeneous nuclear ribonucleoprotein C-like 2	HNRNPC;HNRNPCL4;HNRNPCL1;HNRNPCL3;HNRNPCL2	12	12	12	11	12	12	11	12	12	11	12	12	30.7	117.23	By MS/MS	By MS/MS	By MS/MS	747990000	153550000	357030000	237420000	154130000	188580000	156100000
P19367	Hexokinase-1	HK1	16	16	14	10	15	14	10	15	14	9	13	12	18.4	113.96	By MS/MS	By MS/MS	By MS/MS	252810000	32033000	108480000	112290000	53097000	60657000	88390000
P09429	High mobility group protein B1	HMGB1	11	11	9	9	11	8	9	11	8	7	9	6	40.5	222.19	By MS/MS	By MS/MS	By MS/MS	420270000	87077000	187320000	145880000	77419000	66471000	86161000
P26583	High mobility group protein B2	HMGB2	6	4	4	5	6	4	3	4	2	3	4	2	27.3	29.596	By MS/MS	By MS/MS	By MS/MS	33135000	10671000	12360000	10104000	9551700	8878600	9635400
O15347	High mobility group protein B3	HMGB3	2	2	2	2	2	2	2	2	2	2	2	2	13.5	12.319	By matching	By MS/MS	By MS/MS	57676000	12259000	15824000	29594000	9907700	0	15925000
P17096	High mobility group protein HMG-I/HMG-Y	HMGA1	2	2	2	1	2	1	1	2	1	1	2	1	23.4	84.792	By MS/MS	By MS/MS	By MS/MS	29169000	4295300	19866000	5008400	5086300	6073000	3709300
P49773	Histidine triad nucleotide-binding protein 1	HINT1	4	4	4	3	4	4	3	4	4	3	4	4	43.7	43.309	By MS/MS	By MS/MS	By MS/MS	138040000	13757000	83499000	40781000	11322000	32920000	23297000
Q9BX68	Histidine triad nucleotide-binding protein 2, mitochondrial	HINT2	2	2	2	1	2	2	1	2	2	1	2	2	21.5	11.221	By matching	By MS/MS	By matching	31663000	4435900	16869000	10358000	0	7457100	5504200
P04196	Histidine-rich glycoprotein	HRG	3	3	3	2	3	2	2	3	2	2	3	2	9.7	21.692	By MS/MS	By MS/MS	By MS/MS	18123000	7279000	5994200	4850000	5605300	2821800	2692800
P12081	Histidine--tRNA ligase, cytoplasmic	HARS	5	5	5	3	5	5	3	5	5	3	5	5	7.5	33.365	By MS/MS	By MS/MS	By MS/MS	66086000	5482400	30781000	29823000	8785000	20059000	14005000
Q13547;Q92769	Histone deacetylase 1;Histone deacetylase 2	HDAC1;HDAC2	2	2	2	2	2	2	2	2	2	2	2	2	5	13.723	By MS/MS	By MS/MS	By MS/MS	25130000	6625900	9131800	9371900	7266900	5210100	7070900
P07305	Histone H1.0;Histone H1.0, N-terminally processed	H1F0	4	4	4	1	4	2	1	4	2	1	4	2	18	31.156	By MS/MS	By MS/MS	By MS/MS	383860000	43944000	220280000	119630000	0	104370000	53463000
P10412;P16402;P16403;Q02539	Histone H1.4;Histone H1.3;Histone H1.2;Histone H1.1	HIST1H1E;HIST1H1D;HIST1H1C;HIST1H1A	8	8	6	6	8	8	6	8	8	4	6	6	28.8	135.73	By MS/MS	By MS/MS	By MS/MS	790690000	177710000	341810000	271170000	212250000	243930000	155560000
P16401	Histone H1.5	HIST1H1B	4	2	2	4	4	4	2	2	2	2	2	2	21.7	15.264	By MS/MS	By MS/MS	By MS/MS	129860000	50272000	37379000	42206000	21168000	68865000	25362000
Q92522	Histone H1x	H1FX	7	7	7	7	7	7	7	7	7	7	7	7	29.1	83.103	By MS/MS	By MS/MS	By MS/MS	173160000	38385000	84202000	50573000	29968000	45777000	24995000
Q93077;Q7L7L0;P04908;P16104	Histone H2A type 1-C;Histone H2A type 3;Histone H2A type 1-B/E;Histone H2AX	HIST1H2AC;HIST3H2A;HIST1H2AB;H2AFX	7	3	2	7	7	7	3	3	3	2	2	2	57.7	128.76	By MS/MS	By MS/MS	By MS/MS	395790000	82954000	200920000	111910000	77578000	84659000	53044000
Q16777;Q6FI13	Histone H2A type 2-C;Histone H2A type 2-A	HIST2H2AC;HIST2H2AA3	7	7	1	7	7	7	7	7	7	1	1	1	58.1	323.31	By MS/MS	By MS/MS	By MS/MS	7657000000	1569100000	3548700000	2539200000	1141900000	2013900000	999930000
Q71UI9;P0C0S5	Histone H2A.V;Histone H2A.Z	H2AFV;H2AFZ	5	3	3	5	5	5	3	3	3	3	3	3	43	108.95	By MS/MS	By MS/MS	By MS/MS	139130000	34678000	76053000	28396000	36247000	28510000	21019000
Q99879;Q99877;Q93079;Q5QNW6;P62807;P58876;P57053;O60814;Q99880	Histone H2B type 1-M;Histone H2B type 1-N;Histone H2B type 1-H;Histone H2B type 2-F;Histone H2B type 1-C/E/F/G/I;Histone H2B type 1-D;Histone H2B type F-S;Histone H2B type 1-K;Histone H2B type 1-L	HIST1H2BM;HIST1H2BN;HIST1H2BH;HIST2H2BF;HIST1H2BC;HIST1H2BD;H2BFS;HIST1H2BK;HIST1H2BL	11	11	4	9	11	9	9	11	9	3	4	3	55.6	323.31	By MS/MS	By MS/MS	By MS/MS	8929400000	2204600000	3970600000	2754200000	1590800000	2158800000	1447300000
Q16778;P33778;P23527;P06899;Q8N257	Histone H2B type 2-E;Histone H2B type 1-B;Histone H2B type 1-O;Histone H2B type 1-J;Histone H2B type 3-B	HIST2H2BE;HIST1H2BB;HIST1H2BO;HIST1H2BJ;HIST3H2BB	10	3	3	8	10	9	2	3	3	2	3	3	55.6	42.787	By MS/MS	By MS/MS	By MS/MS	571490000	121510000	332570000	117400000	104690000	138910000	63476000
P84243	Histone H3.3	H3F3A	12	12	2	9	12	10	9	12	10	1	2	1	59.6	196.38	By MS/MS	By MS/MS	By MS/MS	1988800000	442170000	1013200000	533410000	539490000	755290000	398690000
P62805	Histone H4	HIST1H4A	16	16	16	15	16	15	15	16	15	15	16	15	68.9	272.52	By MS/MS	By MS/MS	By MS/MS	8399400000	2049500000	3634700000	2715200000	1463200000	1502800000	1334300000
Q16576	Histone-binding protein RBBP7	RBBP7	7	7	2	5	7	7	5	7	7	0	2	2	16.9	55.661	By MS/MS	By MS/MS	By MS/MS	109710000	17809000	49982000	41915000	20080000	19728000	21533000
P30511	HLA class I histocompatibility antigen, alpha chain F	HLA-F	3	3	2	2	3	1	2	3	1	1	2	1	13.6	20.969	By matching	By MS/MS	By matching	7590300	546740	6825300	218300	1456000	3378500	0
Q29974;P04229;P20039;Q30154;Q95IE3;Q5Y7A7;P01912;P01911;Q9GIY3	HLA class II histocompatibility antigen, DRB1-16 beta chain;HLA class II histocompatibility antigen, DRB1-1 beta chain;HLA class II histocompatibility antigen, DRB1-11 beta chain;HLA class II histocompatibility antigen, DR beta 5 chain;HLA class II histocompatibility antigen, DRB1-12 beta chain;HLA class II histocompatibility antigen, DRB1-13 beta chain;HLA class II histocompatibility antigen, DR…	HLA-DRB1;HLA-DRB5	4	4	1	4	4	4	4	4	4	1	1	1	26.3	73.706	By MS/MS	By MS/MS	By MS/MS	145640000	39414000	67545000	38677000	32173000	31549000	24377000
CON__Q86YZ3;Q86YZ3	Hornerin	HRNR	7	7	7	4	4	6	4	4	6	4	4	6	8.8	129.05	By MS/MS	By MS/MS	By MS/MS	109230000	39674000	29648000	39910000	37775000	15550000	29433000			+
P50502;Q8NFI4;Q8IZP2	Hsc70-interacting protein;Putative protein FAM10A5;Putative protein FAM10A4	ST13;ST13P5;ST13P4	7	7	7	5	7	7	5	7	7	5	7	7	19	55.59	By matching	By MS/MS	By MS/MS	142790000	13219000	53967000	75603000	13245000	21942000	47232000
Q16543	Hsp90 co-chaperone Cdc37;Hsp90 co-chaperone Cdc37, N-terminally processed	CDC37	3	3	3	2	3	3	2	3	3	2	3	3	12.4	26.953	By MS/MS	By MS/MS	By MS/MS	36631000	5385300	20982000	10263000	8992400	11022000	7272400
Q16836	Hydroxyacyl-coenzyme A dehydrogenase, mitochondrial	HADH	4	4	4	2	4	4	2	4	4	2	4	4	22.3	102.62	By matching	By MS/MS	By MS/MS	82701000	6684200	49782000	26235000	7619200	22990000	10715000
Q6YN16	Hydroxysteroid dehydrogenase-like protein 2	HSDL2	5	5	5	4	5	4	4	5	4	4	5	4	14.8	72.808	By MS/MS	By MS/MS	By MS/MS	66110000	10589000	41032000	14489000	14428000	22901000	12748000
P00492	Hypoxanthine-guanine phosphoribosyltransferase	HPRT1	2	2	2	1	2	2	1	2	2	1	2	2	11	12.338	By matching	By MS/MS	By MS/MS	39773000	2192300	24857000	12724000	0	10929000	6804400
Q9Y4L1	Hypoxia up-regulated protein 1	HYOU1	5	5	5	5	4	4	5	4	4	5	4	4	7.6	55.974	By MS/MS	By MS/MS	By MS/MS	36774000	11250000	13126000	12397000	10736000	8729200	10153000
P01876	Ig alpha-1 chain C region	IGHA1	8	8	6	8	7	8	8	7	8	6	5	6	39.4	98.99	By MS/MS	By MS/MS	By MS/MS	446580000	316290000	74727000	55570000	265950000	41213000	37975000
P0DOX5;P01857	Ig gamma-1 chain C region	IGHG1	12	12	6	11	12	10	11	12	10	5	6	4	36.7	323.31	By MS/MS	By MS/MS	By MS/MS	2655000000	1145800000	1025600000	483580000	1122800000	540340000	342270000
P01859	Ig gamma-2 chain C region	IGHG2	10	4	4	10	10	10	4	4	4	4	4	4	40.8	32.134	By MS/MS	By MS/MS	By MS/MS	582140000	275240000	188340000	118570000	220660000	107550000	77305000
P01860	Ig gamma-3 chain C region	IGHG3	11	6	4	10	11	10	5	6	5	3	4	3	30.8	179.86	By MS/MS	By MS/MS	By MS/MS	414900000	164160000	182110000	68621000	158750000	78606000	44876000
P01834;P0DOX7	Ig kappa chain C region	IGKC	6	6	6	6	6	6	6	6	6	6	6	6	81.3	323.31	By MS/MS	By MS/MS	By MS/MS	1813400000	780280000	667950000	365220000	661660000	290260000	182980000
A0A075B6P5;A0A087WW87;P01615;P01614;A2NJV5;A0A0A0MRZ7;A0A075B6S6;A0A075B6S2;P06310	Ig kappa chain V-II region FR;Ig kappa chain V-II region Cum;Ig kappa chain V-II region RPMI 6410	IGKV2D-28;IGKV2-40;IGKV A18;IGKV2D-26;IGKV2D-30;IGKV2D-29	2	2	2	2	2	2	2	2	2	2	2	2	16.7	12.611	By matching	By MS/MS	By matching	47788000	23070000	16374000	8344000	14090000	8927700	7294900
A0A0C4DH25;P01619	Ig kappa chain V-III region B6	IGKV3D-20	2	2	2	2	2	2	2	2	2	2	2	2	19.8	41.89	By MS/MS	By MS/MS	By MS/MS	70135000	30359000	21821000	17956000	25694000	9020400	9048500
P0DOY3;P0DOY2;P0DOX8;P0CF74;P0CG04;B9A064;A0M8Q6	Ig lambda-6 chain C region;Ig lambda-1 chain C regions;Immunoglobulin lambda-like polypeptide 5;Ig lambda-7 chain C region	IGLC6;IGLC1;IGLL5;IGLC7	4	4	4	4	4	4	4	4	4	4	4	4	65.1	323.31	By MS/MS	By MS/MS	By MS/MS	519600000	215060000	241430000	63118000	186560000	141410000	30604000
P01871;P0DOX6	Ig mu chain C region	IGHM	15	15	15	12	15	15	12	15	15	12	15	15	44.2	323.31	By MS/MS	By MS/MS	By MS/MS	1235700000	358550000	553600000	323530000	316140000	215730000	177480000
P01591	Immunoglobulin J chain	IGJ	2	2	2	2	2	2	2	2	2	2	2	2	13.8	17.887	By MS/MS	By MS/MS	By MS/MS	33347000	15788000	8687200	8872200	14007000	4205300	5598500
Q14974	Importin subunit beta-1	KPNB1	3	3	3	1	2	2	1	2	2	1	2	2	4.5	24.445	By matching	By MS/MS	By MS/MS	11390000	1420000	8091400	1878900	3008000	4012900	2984300
Q15181	Inorganic pyrophosphatase	PPA1	14	14	14	9	13	13	9	13	13	9	13	13	47.4	182.13	By MS/MS	By MS/MS	By MS/MS	328880000	48734000	170140000	110010000	54933000	74831000	57281000
Q9H2U2	Inorganic pyrophosphatase 2, mitochondrial	PPA2	4	4	4	2	4	4	2	4	4	2	4	4	18.3	42.576	By MS/MS	By MS/MS	By MS/MS	37769000	5521600	20326000	11921000	0	12732000	6737600
P12268	Inosine-5-monophosphate dehydrogenase 2	IMPDH2	9	9	9	7	9	9	7	9	9	7	9	9	25.9	67.709	By MS/MS	By MS/MS	By MS/MS	192200000	27286000	74356000	90555000	40047000	35549000	51043000
P29218	Inositol monophosphatase 1	IMPA1	2	2	2	2	2	1	2	2	1	2	2	1	7.9	13.017	By MS/MS	By MS/MS	By MS/MS	25893000	5604700	17066000	3223100	4974800	7960200	0
P05556	Integrin beta-1	ITGB1	7	7	7	4	6	6	4	6	6	4	6	6	12.3	67.907	By matching	By MS/MS	By MS/MS	101560000	12572000	58380000	30603000	12173000	24671000	20021000
P19827	Inter-alpha-trypsin inhibitor heavy chain H1	ITIH1	12	12	12	10	10	10	10	10	10	10	10	10	17.2	287.96	By MS/MS	By MS/MS	By MS/MS	367030000	120040000	164990000	82003000	114560000	94124000	47874000
P19823	Inter-alpha-trypsin inhibitor heavy chain H2	ITIH2	11	11	7	11	10	9	11	10	9	7	6	5	12.7	106.04	By MS/MS	By MS/MS	By MS/MS	198280000	77436000	85286000	35555000	72623000	54335000	23917000
Q14624	Inter-alpha-trypsin inhibitor heavy chain H4;70 kDa inter-alpha-trypsin inhibitor heavy chain H4;35 kDa inter-alpha-trypsin inhibitor heavy chain H4	ITIH4	2	2	2	1	1	2	1	1	2	1	1	2	2.3	12.012	By MS/MS	By matching	By MS/MS	2729200	1901700	449060	378440	2278700	0	0
P20591	Interferon-induced GTP-binding protein Mx1;Interferon-induced GTP-binding protein Mx1, N-terminally processed	MX1	20	20	17	16	20	9	16	20	9	13	17	7	36.7	323.31	By MS/MS	By MS/MS	By MS/MS	477730000	74989000	380650000	22090000	74368000	163450000	21620000
P32455	Interferon-induced guanylate-binding protein 1	GBP1	12	12	10	8	12	6	8	12	6	6	10	4	25.2	123.59	By MS/MS	By MS/MS	By MS/MS	144810000	22694000	106180000	15938000	23515000	52676000	18601000
P32456	Interferon-induced guanylate-binding protein 2	GBP2	6	4	4	4	6	4	2	4	2	2	4	2	11.8	167.94	By MS/MS	By MS/MS	By MS/MS	23180000	2330400	18382000	2468300	3258400	11818000	2969000
Q8TCB0	Interferon-induced protein 44	IFI44	3	3	3	1	3	1	1	3	1	1	3	1	9.5	19.512	By matching	By MS/MS	By matching	17931000	1171200	16377000	383110	0	7549000	0
Q53G44	Interferon-induced protein 44-like	IFI44L	3	3	3	2	3	1	2	3	1	2	3	1	10.2	93.897	By MS/MS	By MS/MS	By MS/MS	30868000	1799300	28197000	871080	2129600	18064000	1246500
P09914	Interferon-induced protein with tetratricopeptide repeats 1	IFIT1	12	12	12	9	12	4	9	12	4	9	12	4	30.5	104.09	By matching	By MS/MS	By matching	166710000	25545000	133580000	7585600	16869000	59990000	9237400
O14879	Interferon-induced protein with tetratricopeptide repeats 3	IFIT3	10	10	10	7	10	4	7	10	4	7	10	4	33.9	190.34	By MS/MS	By MS/MS	By MS/MS	256270000	29577000	215170000	11520000	31416000	102750000	9736900
P13164;Q01629;Q01628	Interferon-induced transmembrane protein 1;Interferon-induced transmembrane protein 2;Interferon-induced transmembrane protein 3	IFITM1;IFITM2;IFITM3	2	2	2	2	2	2	2	2	2	2	2	2	13.6	135.65	By MS/MS	By MS/MS	By MS/MS	84498000	11336000	60332000	12830000	3283400	51357000	3864700
P19525	Interferon-induced, double-stranded RNA-activated protein kinase	EIF2AK2	3	3	3	1	3	0	1	3	0	1	3	0	7.1	18.864	By matching	By MS/MS		26135000	5168000	20967000	0	0	9183800	0
O75569	Interferon-inducible double-stranded RNA-dependent protein kinase activator A	PRKRA	4	4	4	2	4	4	2	4	4	2	4	4	19.8	27.729	By matching	By MS/MS	By MS/MS	36343000	7085200	16057000	13201000	10491000	7930100	9754400
Q12905	Interleukin enhancer-binding factor 2	ILF2	5	5	5	3	5	5	3	5	5	3	5	5	13.3	40.307	By matching	By MS/MS	By MS/MS	186420000	33294000	67858000	85268000	32292000	25280000	40628000
Q12906	Interleukin enhancer-binding factor 3	ILF3	18	18	14	14	18	15	14	18	15	11	14	13	22.8	195.27	By MS/MS	By MS/MS	By MS/MS	413740000	77302000	178630000	157810000	87407000	94195000	110550000
O43187	Interleukin-1 receptor-associated kinase-like 2	IRAK2	2	2	2	2	2	2	2	2	2	2	2	2	4.8	11.394	By matching	By MS/MS	By MS/MS	273660000	111690000	75817000	86159000	0	75285000	69521000
Q96CN7	Isochorismatase domain-containing protein 1	ISOC1	3	3	3	2	2	3	2	2	3	2	2	3	12.8	19.766	By matching	By MS/MS	By MS/MS	46210000	6724800	7498800	31987000	4643500	3628900	17658000
P50213	Isocitrate dehydrogenase [NAD] subunit alpha, mitochondrial	IDH3A	3	3	3	2	3	3	2	3	3	2	3	3	8.2	19.781	By matching	By MS/MS	By MS/MS	42805000	10606000	19029000	13169000	10388000	8614500	7696800
O75874	Isocitrate dehydrogenase [NADP] cytoplasmic	IDH1	14	13	13	9	14	14	8	13	13	8	13	13	38.4	138.36	By MS/MS	By MS/MS	By MS/MS	381930000	34391000	179770000	167770000	48229000	79319000	106500000
P48735	Isocitrate dehydrogenase [NADP], mitochondrial	IDH2	20	20	19	16	20	20	16	20	20	15	19	19	47.6	323.31	By MS/MS	By MS/MS	By MS/MS	1188000000	168460000	606410000	413160000	175930000	292250000	227000000
P41252	Isoleucine--tRNA ligase, cytoplasmic	IARS	12	12	12	10	12	10	10	12	10	10	12	10	11.3	130.21	By MS/MS	By MS/MS	By MS/MS	115390000	15336000	59163000	40894000	21968000	33003000	40888000
Q9NSE4	Isoleucine--tRNA ligase, mitochondrial	IARS2	6	6	6	4	6	4	4	6	4	4	6	4	7.4	40.524	By MS/MS	By MS/MS	By MS/MS	74322000	8079300	45892000	20350000	12556000	20677000	20931000
P26440	Isovaleryl-CoA dehydrogenase, mitochondrial	IVD	4	4	4	4	4	4	4	4	4	4	4	4	10.4	41.232	By matching	By MS/MS	By MS/MS	65515000	12056000	29834000	23625000	9269800	10665000	18362000
P14923	Junction plakoglobin	JUP	5	5	5	4	4	5	4	4	5	4	4	5	9.9	40.355	By MS/MS	By MS/MS	By MS/MS	58216000	11493000	20166000	26556000	13977000	13760000	17324000
CON__P13645;P13645	Keratin, type I cytoskeletal 10	KRT10	43	40	34	41	42	40	38	39	37	32	33	31	62.9	323.31	By MS/MS	By MS/MS	By MS/MS	54842000000	24136000000	12031000000	18675000000	22540000000	6333200000	14183000000			+
CON__P02533;P02533;CON__Q6IFX2	Keratin, type I cytoskeletal 14	KRT14	34	21	9	34	34	33	21	21	20	9	9	9	52.8	323.31	By MS/MS	By MS/MS	By MS/MS	1443100000	556070000	413860000	473190000	509360000	269560000	383620000			+
CON__P08779;P08779	Keratin, type I cytoskeletal 16	KRT16	22	6	6	20	21	19	4	5	3	4	5	3	41.4	169.45	By MS/MS	By MS/MS	By MS/MS	52314000	14536000	29981000	7797400	16111000	13709000	10060000			+
CON__Q04695;Q04695	Keratin, type I cytoskeletal 17	KRT17	28	8	3	24	28	26	5	8	7	1	3	2	44.4	158.37	By MS/MS	By MS/MS	By MS/MS	104900000	22029000	47050000	35823000	18560000	29069000	27918000			+
P05783	Keratin, type I cytoskeletal 18	KRT18	42	40	30	33	42	39	31	40	37	22	30	27	85.8	323.31	By MS/MS	By MS/MS	By MS/MS	11276000000	1953700000	6526800000	2795000000	1930400000	3098300000	2204000000
CON__P08727;P08727	Keratin, type I cytoskeletal 19	KRT19	47	47	30	42	47	46	42	47	46	26	30	29	86.2	323.31	By MS/MS	By MS/MS	By MS/MS	29376000000	5931500000	12566000000	10879000000	5102000000	6571000000	7833500000			+
P35527;CON__P35527	Keratin, type I cytoskeletal 9	KRT9	38	37	37	37	37	35	36	36	34	36	36	34	69.2	323.31	By MS/MS	By MS/MS	By MS/MS	9023600000	2922600000	2678500000	3422500000	2916100000	1571900000	2311700000			+
P04264;CON__P04264	Keratin, type II cytoskeletal 1	KRT1	51	45	35	48	49	50	43	43	44	33	33	34	66.5	323.31	By MS/MS	By MS/MS	By MS/MS	49076000000	18533000000	11606000000	18937000000	17628000000	7477300000	14010000000			+
CON__Q7Z794;Q7Z794	Keratin, type II cytoskeletal 1b	KRT77	21	17	13	14	13	21	11	9	17	9	8	13	35.1	283.37	By MS/MS	By MS/MS	By MS/MS	199790000	38024000	20422000	141340000	50257000	16589000	87943000			+
P35908	Keratin, type II cytoskeletal 2 epidermal	KRT2	58	53	1	54	55	56	50	50	51	1	1	1	85.1	323.31	By MS/MS	By MS/MS	By MS/MS	38081000000	18440000000	7819000000	11822000000	18718000000	4494000000	8759100000
CON__P13647;P13647	Keratin, type II cytoskeletal 5	KRT5	41	29	7	38	39	41	28	28	29	6	7	7	50.7	323.31	By MS/MS	By MS/MS	By MS/MS	2721800000	982250000	680650000	1058900000	961770000	381830000	682850000			+
CON__P02538;P02538	Keratin, type II cytoskeletal 6A	KRT6A	34	13	3	32	32	32	13	12	11	3	2	3	41.7	102.78	By MS/MS	By MS/MS	By MS/MS	350590000	91148000	176840000	82604000	96192000	126800000	75604000			+
CON__Q32MB2;Q86Y46;CON__Q7RTS7;Q7RTS7	Keratin, type II cytoskeletal 73;Keratin, type II cytoskeletal 74	KRT73;KRT74	6	2	1	4	5	5	1	2	1	0	1	0	7.6	16.366	By MS/MS	By MS/MS	By MS/MS	102450000	36780000	23349000	42325000	0	0	12591000			+
Q8N1N4;CON__Q8N1N4-2;CON__Q7RTT2	Keratin, type II cytoskeletal 78	KRT78	11	9	9	9	6	10	8	6	8	8	6	8	23.1	63.423	By MS/MS	By MS/MS	By MS/MS	104800000	52310000	18691000	33803000	52238000	11203000	26918000			+
CON__P05787;P05787	Keratin, type II cytoskeletal 8	KRT8	64	64	52	50	63	56	50	63	56	39	51	44	76	323.31	By MS/MS	By MS/MS	By MS/MS	42846000000	7705000000	20572000000	14569000000	6846900000	10578000000	9838600000			+
CON__Q6KB66-1;Q6KB66	Keratin, type II cytoskeletal 80	KRT80	4	3	3	3	4	3	2	3	2	2	3	2	10	27.848	By MS/MS	By MS/MS	By MS/MS	21007000	7264500	7941300	5801200	7514400	3527700	5092500			+
Q5T749	Keratinocyte proline-rich protein	KPRP	5	5	5	1	0	5	1	0	5	1	0	5	19.9	92.389	By MS/MS		By MS/MS	69074000	1395500	0	67678000	0	0	49379000
Q9HA64	Ketosamine-3-kinase	FN3KRP	2	2	2	2	2	2	2	2	2	2	2	2	8.4	17.956	By MS/MS	By MS/MS	By MS/MS	19006000	3828500	8570300	6607600	3605300	3957700	4481500
Q07666	KH domain-containing, RNA-binding, signal transduction-associated protein 1	KHDRBS1	3	3	3	3	3	3	3	3	3	3	3	3	10.8	30.453	By MS/MS	By MS/MS	By MS/MS	119050000	22306000	46815000	49928000	21489000	18627000	26023000
Q86UP2	Kinectin	KTN1	36	36	36	28	36	31	28	36	31	28	36	31	32.5	323.31	By MS/MS	By MS/MS	By MS/MS	749120000	126640000	453200000	169280000	154520000	246810000	130430000
Q9H0B6	Kinesin light chain 2	KLC2	4	4	2	2	3	3	2	3	3	0	1	1	8.5	23.945	By MS/MS	By MS/MS	By MS/MS	8782300	1117400	5856900	1807900	1626800	1691500	2256800
P33176	Kinesin-1 heavy chain	KIF5B	13	13	13	10	13	11	10	13	11	10	13	11	18.1	104.34	By MS/MS	By MS/MS	By MS/MS	156220000	26703000	82403000	47114000	28536000	37613000	35841000
Q9NQT8	Kinesin-like protein KIF13B	KIF13B	12	12	11	8	12	11	8	12	11	8	11	11	8	135.3	By MS/MS	By MS/MS	By MS/MS	95460000	12641000	40607000	42211000	17010000	22414000	33124000
Q96L93	Kinesin-like protein KIF16B	KIF16B	3	3	3	3	3	3	3	3	3	3	3	3	3.6	20.958	By matching	By MS/MS	By MS/MS	10054000	1520000	5326400	3207700	1626200	3012900	2282700
P01042	Kininogen-1;Kininogen-1 heavy chain;T-kinin;Bradykinin;Lysyl-bradykinin;Kininogen-1 light chain;Low molecular weight growth-promoting factor	KNG1	3	3	3	3	2	1	3	2	1	3	2	1	7.6	19.031	By MS/MS	By MS/MS	By MS/MS	53503000	19333000	26402000	7767800	15806000	11389000	0
Q6YP21	Kynurenine--oxoglutarate transaminase 3	CCBL2	2	2	2	2	2	2	2	2	2	2	2	2	5.3	17.623	By MS/MS	By MS/MS	By MS/MS	19400000	3707200	11157000	4535600	0	0	2891700
P02788	Lactotransferrin;Lactoferricin-H;Kaliocin-1;Lactoferroxin-A;Lactoferroxin-B;Lactoferroxin-C	LTF	6	6	6	5	3	5	5	3	5	5	3	5	11.5	45.323	By MS/MS	By MS/MS	By MS/MS	33692000	7011100	5268000	21413000	3945600	3738300	17759000
Q04760	Lactoylglutathione lyase	GLO1	8	8	8	8	8	8	8	8	8	8	8	8	38.6	68.324	By MS/MS	By MS/MS	By MS/MS	238010000	48143000	100000000	89862000	43735000	44210000	53802000
P42167;P42166	Lamina-associated polypeptide 2, isoforms beta/gamma;Thymopoietin;Thymopentin;Lamina-associated polypeptide 2, isoform alpha;Thymopoietin;Thymopentin	TMPO	6	6	6	5	5	5	5	5	5	5	5	5	19.8	63.523	By MS/MS	By MS/MS	By MS/MS	92781000	27047000	35501000	30234000	18663000	21705000	24714000
P20700	Lamin-B1	LMNB1	21	20	20	19	20	20	18	19	19	18	19	19	40.4	270.03	By MS/MS	By MS/MS	By MS/MS	470810000	94764000	227850000	148190000	117350000	137090000	111080000
Q03252	Lamin-B2	LMNB2	13	12	12	10	12	12	9	11	11	9	11	11	21.6	84.3	By MS/MS	By MS/MS	By MS/MS	159760000	37645000	51992000	70128000	42891000	32753000	56090000
P07942	Laminin subunit beta-1	LAMB1	2	2	2	2	2	2	2	2	2	2	2	2	1.8	69.963	By MS/MS	By MS/MS	By MS/MS	8156800	2378700	4153400	1624700	3161800	2416100	1932800
P11047	Laminin subunit gamma-1	LAMC1	3	3	3	3	3	2	3	3	2	3	3	2	2.6	21.449	By MS/MS	By MS/MS	By matching	12378000	4446400	6584700	1346900	4434200	4471400	0
Q6PKG0	La-related protein 1	LARP1	2	2	2	2	1	2	2	1	2	2	1	2	2.2	14.023	By MS/MS	By MS/MS	By MS/MS	15393000	2398400	7744000	5250600	0	0	2824900
Q14696	LDLR chaperone MESD	MESDC2	3	3	3	2	3	2	2	3	2	2	3	2	14.5	20.343	By MS/MS	By MS/MS	By MS/MS	42981000	8836800	19829000	14315000	8189600	9332200	10106000
O95202	LETM1 and EF-hand domain-containing protein 1, mitochondrial	LETM1	3	3	3	2	2	3	2	2	3	2	2	3	5.8	19.522	By matching	By MS/MS	By MS/MS	24460000	1262000	4983300	18214000	2487500	2818900	11601000
P42704	Leucine-rich PPR motif-containing protein, mitochondrial	LRPPRC	5	5	5	4	5	4	4	5	4	4	5	4	4.4	34.673	By MS/MS	By MS/MS	By MS/MS	36749000	6171300	14393000	16185000	6282900	5116400	10856000
Q32MZ4	Leucine-rich repeat flightless-interacting protein 1	LRRFIP1	8	8	8	5	8	7	5	8	7	5	8	7	19.1	183.49	By MS/MS	By MS/MS	By MS/MS	38722000	3819300	23052000	11851000	5970400	8430800	11679000
Q96AG4	Leucine-rich repeat-containing protein 59	LRRC59	3	3	3	3	3	3	3	3	3	3	3	3	10.7	17.589	By MS/MS	By MS/MS	By MS/MS	83103000	24321000	26870000	31912000	16285000	10796000	21520000
Q9P2J5	Leucine--tRNA ligase, cytoplasmic	LARS	7	7	7	6	7	7	6	7	7	6	7	7	8.8	66.731	By MS/MS	By MS/MS	By MS/MS	54172000	8914200	24824000	20434000	12232000	15588000	12737000
P30740	Leukocyte elastase inhibitor	SERPINB1	9	9	9	6	9	7	6	9	7	6	9	7	23	84.112	By MS/MS	By MS/MS	By MS/MS	141310000	34316000	66514000	40479000	36569000	35906000	32918000
Q08722	Leukocyte surface antigen CD47	CD47	2	2	2	1	2	2	1	2	2	1	2	2	6.2	11.765	By matching	By MS/MS	By MS/MS	12998000	713230	7094500	5189900	0	5645900	6107200
P09960	Leukotriene A-4 hydrolase	LTA4H	7	7	7	6	7	7	6	7	7	6	7	7	15.7	76.693	By MS/MS	By MS/MS	By MS/MS	117330000	23677000	42900000	50751000	23886000	24591000	31797000
Q14847	LIM and SH3 domain protein 1	LASP1	6	6	6	5	5	5	5	5	5	5	5	5	24.9	63.807	By MS/MS	By MS/MS	By MS/MS	172100000	39268000	81876000	50953000	41716000	43821000	41698000
Q9UHB6	LIM domain and actin-binding protein 1	LIMA1	9	9	9	5	8	7	5	8	7	5	8	7	15.4	70.246	By MS/MS	By MS/MS	By MS/MS	76666000	12753000	41636000	22276000	17888000	18567000	19770000
P31025;Q5VSP4	Lipocalin-1;Putative lipocalin 1-like protein 1	LCN1;LCN1P1	2	2	2	1	2	2	1	2	2	1	2	2	12.5	15.708	By MS/MS	By MS/MS	By MS/MS	25366000	5203200	9041800	11121000	0	0	6671600
Q93052	Lipoma-preferred partner	LPP	4	4	4	1	3	4	1	3	4	1	3	4	9.8	33.403	By matching	By MS/MS	By MS/MS	54980000	3676000	33033000	18272000	0	17230000	9040000
P50851	Lipopolysaccharide-responsive and beige-like anchor protein	LRBA	14	14	14	6	10	13	6	10	13	6	10	13	6.9	189.7	By MS/MS	By MS/MS	By MS/MS	86114000	7256400	19232000	59626000	12289000	15715000	33942000
P00338	L-lactate dehydrogenase A chain	LDHA	14	14	13	11	14	14	11	14	14	10	13	13	42.5	152	By MS/MS	By MS/MS	By MS/MS	918380000	181080000	293180000	444120000	180990000	169330000	275860000
P07195	L-lactate dehydrogenase B chain	LDHB	5	4	4	5	5	3	4	4	2	4	4	2	19.2	29.934	By MS/MS	By MS/MS	By MS/MS	56425000	15272000	35920000	5233000	20752000	21463000	6986000
P36776	Lon protease homolog, mitochondrial	LONP1	2	2	2	2	2	2	2	2	2	2	2	2	2.8	19.032	By matching	By MS/MS	By MS/MS	8939400	2325600	3621700	2992100	2641800	2155200	3173100
P33121	Long-chain-fatty-acid--CoA ligase 1	ACSL1	2	2	2	0	2	2	0	2	2	0	2	2	3.2	11.439		By MS/MS	By matching	9301000	0	5857200	3443800	0	3067800	1952900
O95573	Long-chain-fatty-acid--CoA ligase 3	ACSL3	3	3	3	1	3	3	1	3	3	1	3	3	4.9	21.167	By matching	By MS/MS	By MS/MS	22660000	291130	7944400	14425000	0	3461600	8245300
P24666	Low molecular weight phosphotyrosine protein phosphatase	ACP1	2	2	2	1	2	2	1	2	2	1	2	2	17.1	17.177	By MS/MS	By MS/MS	By MS/MS	29900000	4420400	14099000	11381000	0	6899400	7261400
O95232	Luc7-like protein 3	LUC7L3	3	3	3	3	3	3	3	3	3	3	3	3	10.6	20.03	By MS/MS	By MS/MS	By MS/MS	20537000	5198100	9185500	6153600	6353300	7120700	6475500
P51884	Lumican	LUM	21	21	21	19	19	18	19	19	18	19	19	18	47	323.31	By MS/MS	By MS/MS	By MS/MS	3527500000	1282300000	1488200000	757010000	1140900000	587300000	424730000
P05455	Lupus La protein	SSB	10	10	10	7	10	8	7	10	8	7	10	8	23	104.84	By MS/MS	By MS/MS	By MS/MS	140940000	23050000	80947000	36948000	35328000	32494000	31201000
Q7Z4W1	L-xylulose reductase	DCXR	5	5	5	5	5	5	5	5	5	5	5	5	28.3	52.117	By matching	By MS/MS	By MS/MS	72357000	10885000	25298000	36174000	14278000	19156000	28276000
P33241	Lymphocyte-specific protein 1	LSP1	5	5	5	2	5	3	2	5	3	2	5	3	30.7	134.65	By MS/MS	By MS/MS	By MS/MS	60340000	8626600	43304000	8409400	9601800	20003000	8266100
Q15046	Lysine--tRNA ligase	KARS	6	6	6	5	6	6	5	6	6	5	6	6	11.6	49.42	By MS/MS	By MS/MS	By MS/MS	42111000	6186400	20822000	15103000	9188700	14783000	9988300
Q96N66	Lysophospholipid acyltransferase 7	MBOAT7	2	2	2	2	2	2	2	2	2	2	2	2	5.1	13.873	By MS/MS	By MS/MS	By MS/MS	22147000	2799600	10665000	8682200	4303700	5815200	5752200
P10253	Lysosomal alpha-glucosidase;76 kDa lysosomal alpha-glucosidase;70 kDa lysosomal alpha-glucosidase	GAA	4	4	4	4	3	4	4	3	4	4	3	4	5.8	50.076	By MS/MS	By MS/MS	By MS/MS	54030000	11567000	21692000	20771000	8521300	12574000	12022000
Q14108	Lysosome membrane protein 2	SCARB2	6	6	6	2	6	5	2	6	5	2	6	5	15.7	73.992	By MS/MS	By MS/MS	By MS/MS	140400000	14932000	76287000	49180000	28317000	45113000	36053000
P11279	Lysosome-associated membrane glycoprotein 1	LAMP1	2	2	2	2	1	2	2	1	2	2	1	2	7.2	20.411	By matching	By MS/MS	By MS/MS	58414000	15143000	10608000	32663000	19137000	0	24518000
P13473	Lysosome-associated membrane glycoprotein 2	LAMP2	3	3	3	3	3	3	3	3	3	3	3	3	7.1	23.897	By MS/MS	By MS/MS	By MS/MS	76045000	13815000	35465000	26765000	11174000	17233000	14371000
P14174	Macrophage migration inhibitory factor	MIF	3	3	3	2	3	3	2	3	3	2	3	3	20.9	25.58	By MS/MS	By MS/MS	By MS/MS	1712700000	146780000	182620000	1383300000	99101000	159630000	565470000
P40121	Macrophage-capping protein	CAPG	10	10	10	6	10	7	6	10	7	6	10	7	39.4	220.96	By MS/MS	By MS/MS	By MS/MS	722860000	125840000	474680000	122340000	123250000	207050000	70878000
Q14764	Major vault protein	MVP	29	29	29	19	25	29	19	25	29	19	25	29	40.8	323.31	By MS/MS	By MS/MS	By MS/MS	574230000	102940000	175180000	296100000	114870000	95979000	185700000
P40925	Malate dehydrogenase, cytoplasmic	MDH1	9	9	9	8	9	9	8	9	9	8	9	9	34.7	175.92	By MS/MS	By MS/MS	By MS/MS	339150000	67313000	149810000	122030000	77331000	89416000	85148000
P40926	Malate dehydrogenase, mitochondrial	MDH2	15	15	15	15	15	15	15	15	15	15	15	15	56.5	170.07	By MS/MS	By MS/MS	By MS/MS	1598100000	292350000	762860000	542860000	236940000	328240000	305020000
Q14165	Malectin	MLEC	3	3	3	2	2	3	2	2	3	2	2	3	13	24.708	By MS/MS	By MS/MS	By MS/MS	42758000	6089000	13971000	22698000	7389600	7266700	13519000
Q9HD20	Manganese-transporting ATPase 13A1	ATP13A1	3	3	3	1	3	1	1	3	1	1	3	1	2.7	18.036	By MS/MS	By MS/MS	By MS/MS	18235000	2720600	13364000	2150500	0	6872700	0
Q9Y5P6	Mannose-1-phosphate guanyltransferase beta	GMPPB	3	3	3	1	3	2	1	3	2	1	3	2	11.7	20.347	By matching	By MS/MS	By MS/MS	8426500	243520	4290300	3892700	0	3298900	3854100
P33908	Mannosyl-oligosaccharide 1,2-alpha-mannosidase IA	MAN1A1	2	2	2	1	2	2	1	2	2	1	2	2	4.4	13.694	By matching	By MS/MS	By MS/MS	7787700	540590	1670800	5576300	0	1631900	5193000
Q8WU39	Marginal zone B- and B1-cell-specific protein	MZB1	4	4	4	3	4	3	3	4	3	3	4	3	34.4	42.911	By matching	By MS/MS	By MS/MS	82510000	10982000	52945000	18583000	11280000	19144000	11643000
P15088	Mast cell carboxypeptidase A	CPA3	2	2	2	2	0	0	2	0	0	2	0	0	5.3	13.187	By MS/MS			14025000	14025000	0	0	11339000	0	0
P43243	Matrin-3	MATR3	15	15	15	13	15	13	13	15	13	13	15	13	24.6	117.78	By MS/MS	By MS/MS	By MS/MS	370660000	75986000	174900000	119780000	74255000	80001000	76902000
P08493	Matrix Gla protein	MGP	2	2	2	1	2	2	1	2	2	1	2	2	23.3	19.282	By matching	By MS/MS	By MS/MS	23835000	213140	14482000	9139900	0	9163300	2800600
P11310	Medium-chain specific acyl-CoA dehydrogenase, mitochondrial	ACADM	3	3	3	2	3	3	2	3	3	2	3	3	9.5	48.824	By MS/MS	By MS/MS	By MS/MS	26240000	4003600	15235000	7000800	4909800	4946000	6147600
Q5JRA6	Melanoma inhibitory activity protein 3	MIA3	8	8	8	5	7	8	5	7	8	5	7	8	6.1	57.326	By matching	By MS/MS	By MS/MS	35457000	4704800	11157000	19594000	8244600	10515000	16574000
Q9UNF1	Melanoma-associated antigen D2	MAGED2	6	6	6	4	6	5	4	6	5	4	6	5	12	50.279	By MS/MS	By MS/MS	By MS/MS	68652000	12759000	33000000	22893000	17648000	18021000	21371000
Q9BV36	Melanophilin	MLPH	5	5	5	3	5	5	3	5	5	3	5	5	14.8	66.983	By matching	By MS/MS	By MS/MS	33626000	3533100	19158000	10934000	6552900	12443000	8115700
O00264	Membrane-associated progesterone receptor component 1	PGRMC1	5	4	4	4	4	5	3	3	4	3	3	4	20.5	26.897	By matching	By MS/MS	By MS/MS	62897000	7218400	22561000	33118000	7028700	11124000	17817000
O15173	Membrane-associated progesterone receptor component 2	PGRMC2	7	7	6	7	7	7	7	7	7	6	6	6	34.5	132.2	By MS/MS	By MS/MS	By MS/MS	132410000	16407000	52369000	63638000	17992000	31817000	47483000
Q9NZL9	Methionine adenosyltransferase 2 subunit beta	MAT2B	4	4	4	1	4	2	1	4	2	1	4	2	19.8	48.278	By matching	By MS/MS	By MS/MS	33076000	1547600	25826000	5702000	0	12723000	5251200
P56192	Methionine--tRNA ligase, cytoplasmic	MARS	3	3	3	1	3	2	1	3	2	1	3	2	6.9	21.194	By matching	By MS/MS	By matching	23907000	3252500	14344000	6310900	0	6839300	0
P51608	Methyl-CpG-binding protein 2	MECP2	4	4	4	2	4	4	2	4	4	2	4	4	12.8	25.519	By MS/MS	By MS/MS	By MS/MS	15044000	2700200	8267000	4076700	2722600	4285900	2969400
Q9HCC0	Methylcrotonoyl-CoA carboxylase beta chain, mitochondrial	MCCC2	20	20	20	11	20	16	11	20	16	11	20	16	47.8	276.25	By MS/MS	By MS/MS	By MS/MS	491860000	30334000	306790000	154740000	48798000	137040000	103710000
Q02252	Methylmalonate-semialdehyde dehydrogenase [acylating], mitochondrial	ALDH6A1	5	5	5	4	4	5	4	4	5	4	4	5	9.2	28.099	By MS/MS	By MS/MS	By MS/MS	55230000	9264500	16181000	29785000	12506000	12641000	19675000
P22033	Methylmalonyl-CoA mutase, mitochondrial	MUT	2	2	2	2	2	2	2	2	2	2	2	2	3.3	12.546	By matching	By MS/MS	By matching	8295700	1374800	4776300	2144600	1842600	3786600	1829200
Q96GX9	Methylthioribulose-1-phosphate dehydratase	APIP	3	3	3	2	3	2	2	3	2	2	3	2	19.8	19.96	By matching	By MS/MS	By MS/MS	19055000	1093200	12920000	5041800	3487600	6650100	5358000
Q9NX63	MICOS complex subunit MIC19	CHCHD3	3	3	3	3	3	3	3	3	3	3	3	3	15	19.541	By matching	By MS/MS	By MS/MS	18793000	4451100	7915600	6425900	3594700	4480900	5732600
Q16891	MICOS complex subunit MIC60	IMMT	7	7	7	6	7	6	6	7	6	6	7	6	14	61.346	By MS/MS	By MS/MS	By MS/MS	115580000	20430000	45842000	49304000	27257000	30241000	35655000
P10620	Microsomal glutathione S-transferase 1	MGST1	3	3	3	1	3	2	1	3	2	1	3	2	12.3	31.059	By matching	By MS/MS	By MS/MS	110750000	10205000	77350000	23199000	10141000	31985000	12486000
Q9UPN3	Microtubule-actin cross-linking factor 1, isoforms 1/2/3/5	MACF1	4	3	3	3	4	4	2	3	3	2	3	3	0.7	22.007	By matching	By MS/MS	By MS/MS	6587300	959390	2801200	2826700	1315400	1338700	2059600
P27816	Microtubule-associated protein 4	MAP4	16	16	16	14	15	15	14	15	15	14	15	15	18.4	145.83	By MS/MS	By MS/MS	By MS/MS	286310000	55981000	155300000	75026000	66242000	78541000	50974000
Q15691	Microtubule-associated protein RP/EB family member 1	MAPRE1	5	5	5	5	5	5	5	5	5	5	5	5	30.6	42.271	By MS/MS	By MS/MS	By MS/MS	74224000	16242000	38892000	19090000	13733000	19320000	12578000
P10636	Microtubule-associated protein tau	MAPT	4	4	4	3	4	4	3	4	4	3	4	4	8.7	62.157	By MS/MS	By MS/MS	By MS/MS	53785000	831360	22002000	30952000	7146500	8119700	14118000
P20774	Mimecan	OGN	15	15	15	15	15	14	15	15	14	15	15	14	46	323.31	By MS/MS	By MS/MS	By MS/MS	1257900000	429070000	627920000	200900000	383820000	260270000	110010000
Q8TCT9	Minor histocompatibility antigen H13	HM13	2	2	2	1	2	2	1	2	2	1	2	2	7.2	11.536	By matching	By MS/MS	By MS/MS	10286000	511670	4818700	4955500	0	2803400	3986200
Q7Z434	Mitochondrial antiviral-signaling protein	MAVS	2	2	2	2	1	2	2	1	2	2	1	2	5	20.248	By MS/MS	By MS/MS	By MS/MS	13128000	7308200	2155200	3664400	6285600	0	2387100
Q9Y6C9	Mitochondrial carrier homolog 2	MTCH2	5	5	5	2	5	4	2	5	4	2	5	4	19.1	28.802	By matching	By MS/MS	By MS/MS	45107000	5297100	24500000	15309000	0	12523000	12041000
Q9H936;Q9H1K4	Mitochondrial glutamate carrier 1;Mitochondrial glutamate carrier 2	SLC25A22;SLC25A18	2	2	2	2	2	2	2	2	2	2	2	2	7.1	13.373	By matching	By MS/MS	By MS/MS	5169300	999550	2565500	1604300	1669000	2365000	2102800
O94826	Mitochondrial import receptor subunit TOM70	TOMM70A	2	2	2	2	2	1	2	2	1	2	2	1	4.4	11.498	By matching	By MS/MS	By MS/MS	10257000	1441800	7527800	1287200	1632900	3971400	0
P27361	Mitogen-activated protein kinase 3	MAPK3	3	3	3	3	3	3	3	3	3	3	3	3	11.9	17.104	By matching	By MS/MS	By MS/MS	23683000	5462700	9387200	8833000	5650500	7449400	6849900
O43684	Mitotic checkpoint protein BUB3	BUB3	2	2	2	1	2	1	1	2	1	1	2	1	10.4	14.869	By MS/MS	By MS/MS	By MS/MS	13737000	2619700	7931500	3185600	0	5688800	0
P26038	Moesin	MSN	16	9	9	11	15	12	4	8	5	4	8	5	23.6	77.241	By MS/MS	By MS/MS	By MS/MS	150330000	30731000	77639000	41961000	40816000	34113000	23069000
P15941	Mucin-1;Mucin-1 subunit alpha;Mucin-1 subunit beta	MUC1	5	5	5	3	4	4	3	4	4	3	4	4	4.1	33.963	By matching	By MS/MS	By MS/MS	177240000	15683000	49795000	111760000	19776000	16342000	58499000
Q9UI30	Multifunctional methyltransferase subunit TRM112-like protein	TRMT112	2	2	2	1	2	2	1	2	2	1	2	2	20.8	17.312	By MS/MS	By MS/MS	By MS/MS	22143000	1104300	14169000	6869700	0	6773100	3901800
P22234	Multifunctional protein ADE2;Phosphoribosylaminoimidazole-succinocarboxamide synthase;Phosphoribosylaminoimidazole carboxylase	PAICS	10	10	10	6	10	10	6	10	10	6	10	10	29.4	94.93	By MS/MS	By MS/MS	By MS/MS	249700000	32416000	103330000	113950000	36508000	40894000	68668000
Q969H8	Myeloid-derived growth factor	MYDGF	4	4	4	4	4	4	4	4	4	4	4	4	20.8	28.134	By MS/MS	By MS/MS	By MS/MS	91520000	12501000	50708000	28310000	12612000	24169000	22638000
Q9NZM1	Myoferlin	MYOF	19	19	19	13	19	19	13	19	19	13	19	19	12.3	155.7	By MS/MS	By MS/MS	By MS/MS	221390000	37203000	85938000	98251000	49856000	50097000	70736000
Q15746	Myosin light chain kinase, smooth muscle;Myosin light chain kinase, smooth muscle, deglutamylated form	MYLK	4	4	4	3	4	3	3	4	3	3	4	3	2.9	29.101	By MS/MS	By MS/MS	By matching	25935000	4595400	14708000	6631400	5997500	6825800	5501200
P60660	Myosin light polypeptide 6	MYL6	7	7	7	7	7	7	7	7	7	7	7	7	47.7	78.002	By MS/MS	By MS/MS	By MS/MS	552240000	105900000	268590000	177760000	118150000	163570000	144910000
P19105;O14950	Myosin regulatory light chain 12A;Myosin regulatory light chain 12B	MYL12A;MYL12B	6	6	4	5	6	6	5	6	6	3	4	4	45.6	105.53	By MS/MS	By MS/MS	By MS/MS	243030000	66344000	102400000	74281000	58571000	51451000	50277000
P24844	Myosin regulatory light polypeptide 9	MYL9	4	2	2	4	4	4	2	2	2	2	2	2	28.5	18.276	By MS/MS	By MS/MS	By MS/MS	29629000	6431600	14941000	8255800	5918000	6844600	5499700
P35580	Myosin-10	MYH10	26	13	10	24	25	23	12	12	11	9	10	8	14.4	277.7	By MS/MS	By MS/MS	By MS/MS	69605000	19801000	28989000	20815000	21847000	22832000	15967000
P35749	Myosin-11	MYH11	20	9	9	17	16	20	6	6	9	6	6	9	11.7	151.2	By MS/MS	By MS/MS	By MS/MS	24249000	2881600	4168500	17199000	3403500	3045300	15735000
Q7Z406	Myosin-14	MYH14	19	13	13	14	18	16	8	12	10	8	12	10	12.8	299.21	By MS/MS	By MS/MS	By MS/MS	177320000	39811000	84402000	53111000	35166000	64774000	40554000
P35579	Myosin-9	MYH9	92	92	75	79	90	84	79	90	84	63	73	68	44.9	323.31	By MS/MS	By MS/MS	By MS/MS	5986100000	1428700000	2678200000	1879100000	1399900000	1354800000	1314500000
P29966	Myristoylated alanine-rich C-kinase substrate	MARCKS	5	5	5	3	5	4	3	5	4	3	5	4	30.4	188.56	By MS/MS	By MS/MS	By MS/MS	178400000	36118000	112340000	29938000	37183000	55968000	26990000
P20933	N(4)-(beta-N-acetylglucosaminyl)-L-asparaginase;Glycosylasparaginase alpha chain;Glycosylasparaginase beta chain	AGA	2	2	2	0	2	2	0	2	2	0	2	2	9.5	13.883		By MS/MS	By MS/MS	10967000	0	6100700	4866400	0	0	2953700
O14745	Na(+)/H(+) exchange regulatory cofactor NHE-RF1	SLC9A3R1	10	10	10	9	10	10	9	10	10	9	10	10	38.5	175.02	By MS/MS	By MS/MS	By MS/MS	631700000	103440000	295370000	232890000	123940000	141990000	164510000
Q15599	Na(+)/H(+) exchange regulatory cofactor NHE-RF2	SLC9A3R2	2	2	2	1	2	2	1	2	2	1	2	2	8	14.138	By matching	By MS/MS	By matching	8768600	319170	5812200	2637200	0	2752300	1581200
Q9UJ70	N-acetyl-D-glucosamine kinase	NAGK	5	5	5	5	5	5	5	5	5	5	5	5	17.7	119.52	By MS/MS	By MS/MS	By MS/MS	132860000	29517000	72666000	30679000	27128000	37656000	22121000
P15586	N-acetylglucosamine-6-sulfatase	GNS	2	2	2	2	2	1	2	2	1	2	2	1	3.8	12.749	By matching	By MS/MS	By matching	8315800	2569300	4548900	1197700	3179600	3007200	0
O95671	N-acetylserotonin O-methyltransferase-like protein	ASMTL	3	3	3	2	3	3	2	3	3	2	3	3	9.5	33.138	By matching	By MS/MS	By MS/MS	11232000	903310	5385100	4943300	1521700	2192200	3319800
Q8NFW8	N-acylneuraminate cytidylyltransferase	CMAS	3	3	3	1	3	3	1	3	3	1	3	3	10.1	31.896	By MS/MS	By MS/MS	By MS/MS	10963000	809050	6914000	3239900	0	5507300	3589500
Q13423	NAD(P) transhydrogenase, mitochondrial	NNT	7	7	7	6	7	7	6	7	7	6	7	7	7.3	54.457	By MS/MS	By MS/MS	By MS/MS	95553000	20043000	42059000	33451000	21698000	23759000	24707000
P15559	NAD(P)H dehydrogenase [quinone] 1	NQO1	2	2	2	2	2	2	2	2	2	2	2	2	11.3	55.455	By MS/MS	By MS/MS	By MS/MS	144200000	12022000	54968000	77212000	12687000	25677000	52938000
Q8NCW5	NAD(P)H-hydrate epimerase	APOA1BP	3	3	3	2	3	3	2	3	3	2	3	3	17	20.658	By matching	By MS/MS	By MS/MS	50407000	9241100	28063000	13103000	9445600	11353000	6014200
P23368	NAD-dependent malic enzyme, mitochondrial	ME2	2	2	2	2	2	2	2	2	2	2	2	2	3.9	41.741	By MS/MS	By MS/MS	By MS/MS	15723000	3981600	7628100	4113500	3749500	4029400	2422900
Q9P0J0	NADH dehydrogenase [ubiquinone] 1 alpha subcomplex subunit 13	NDUFA13	2	2	2	2	2	2	2	2	2	2	2	2	13.9	11.447	By matching	By MS/MS	By matching	5507400	959450	3195300	1352700	1275100	2594400	1379000
Q9NX14	NADH dehydrogenase [ubiquinone] 1 beta subcomplex subunit 11, mitochondrial	NDUFB11	2	2	2	2	2	1	2	2	1	2	2	1	22.2	11.711	By MS/MS	By MS/MS	By MS/MS	9224500	1189000	7304100	731360	0	6247400	0
P49821	NADH dehydrogenase [ubiquinone] flavoprotein 1, mitochondrial	NDUFV1	2	2	2	2	2	1	2	2	1	2	2	1	8	47.272	By matching	By MS/MS	By MS/MS	4095900	1060900	2522600	512400	1257100	1691200	0
Q9UHQ9	NADH-cytochrome b5 reductase 1	CYB5R1	7	7	7	4	6	5	4	6	5	4	6	5	22.6	51.708	By MS/MS	By MS/MS	By MS/MS	108630000	16475000	53605000	38550000	11954000	25867000	31152000
P00387	NADH-cytochrome b5 reductase 3;NADH-cytochrome b5 reductase 3 membrane-bound form;NADH-cytochrome b5 reductase 3 soluble form	CYB5R3	2	2	2	2	2	2	2	2	2	2	2	2	9.6	17.621	By MS/MS	By MS/MS	By MS/MS	154220000	32869000	53243000	68113000	30676000	22220000	33644000
P28331	NADH-ubiquinone oxidoreductase 75 kDa subunit, mitochondrial	NDUFS1	2	2	2	2	2	2	2	2	2	2	2	2	4.7	17.24	By MS/MS	By MS/MS	By MS/MS	24508000	3710900	15186000	5610500	3970100	7534900	3903400
P16435	NADPH--cytochrome P450 reductase	POR	2	2	2	0	1	1	0	1	1	0	1	1	2.8	12.387		By MS/MS	By MS/MS	9266200	0	5417500	3848700	0	2372900	0
P41227	N-alpha-acetyltransferase 10	NAA10	2	2	2	1	2	2	1	2	2	1	2	2	12.3	29.264	By MS/MS	By MS/MS	By MS/MS	16566000	2091800	7347400	7126900	0	3455200	4396400
Q13765;E9PAV3	Nascent polypeptide-associated complex subunit alpha;Nascent polypeptide-associated complex subunit alpha, muscle-specific form	NACA	4	4	4	3	4	3	3	4	3	3	4	3	25.6	104.39	By MS/MS	By MS/MS	By MS/MS	184030000	26419000	100560000	57047000	36669000	54235000	44486000
Q8TBC4	NEDD8-activating enzyme E1 catalytic subunit	UBA3	2	2	2	0	2	2	0	2	2	0	2	2	4.5	11.275		By MS/MS	By matching	5325200	0	3492500	1832700	0	3266800	2376900
P61081	NEDD8-conjugating enzyme Ubc12	UBE2M	5	5	5	3	5	4	3	5	4	3	5	4	25.7	29.217	By MS/MS	By MS/MS	By MS/MS	48509000	4588900	27341000	16579000	8951100	11239000	8151500
Q9UMX5	Neudesin	NENF	3	3	3	3	3	3	3	3	3	3	3	3	20.3	23.495	By MS/MS	By MS/MS	By MS/MS	30708000	4586500	19413000	6708200	6373600	16331000	9914900
Q09666	Neuroblast differentiation-associated protein AHNAK	AHNAK	133	133	133	111	121	121	111	121	121	111	121	121	43.9	323.31	By MS/MS	By MS/MS	By MS/MS	3369500000	733000000	1322400000	1314000000	863310000	740020000	964580000
Q14697	Neutral alpha-glucosidase AB	GANAB	18	18	18	14	16	17	14	16	17	14	16	17	28	290.3	By MS/MS	By MS/MS	By MS/MS	581320000	106380000	230490000	244450000	101710000	99318000	150350000
Q6PIU2	Neutral cholesterol ester hydrolase 1	NCEH1	2	2	2	0	2	1	0	2	1	0	2	1	6.1	11.752		By MS/MS	By matching	5597100	0	5155100	442050	0	2600200	0
P59666;P59665	Neutrophil defensin 3;HP 3-56;Neutrophil defensin 2;Neutrophil defensin 1;HP 1-56;Neutrophil defensin 2	DEFA3;DEFA1	2	2	2	2	2	2	2	2	2	2	2	2	19.1	12.99	By MS/MS	By matching	By MS/MS	13159000	5734400	3690100	3734400	9269400	3745600	4783700
P55769	NHP2-like protein 1;NHP2-like protein 1, N-terminally processed	NHP2L1	2	2	2	2	2	2	2	2	2	2	2	2	21.9	17.986	By MS/MS	By MS/MS	By MS/MS	39801000	7712100	16057000	16033000	9713000	10885000	10437000
Q96TA1	Niban-like protein 1	FAM129B	3	3	3	0	3	3	0	3	3	0	3	3	5.2	18.709		By MS/MS	By MS/MS	24768000	0	12473000	12295000	0	5438100	6640100
P40261	Nicotinamide N-methyltransferase	NNMT	2	2	2	2	2	1	2	2	1	2	2	1	10.2	32.322	By MS/MS	By matching	By MS/MS	9322900	5948000	2753400	621490	5306400	1541700	0
P43490	Nicotinamide phosphoribosyltransferase	NAMPT	4	4	4	4	3	4	4	3	4	4	3	4	8.8	25.762	By MS/MS	By MS/MS	By MS/MS	33562000	7599800	16780000	9182100	7039900	12171000	6968100
Q6XQN6	Nicotinate phosphoribosyltransferase	NAPRT	3	3	3	2	3	3	2	3	3	2	3	3	8	21.642	By MS/MS	By MS/MS	By matching	33825000	2042600	21150000	10633000	0	10294000	5978700
Q15233	Non-POU domain-containing octamer-binding protein	NONO	13	13	12	8	12	11	8	12	11	7	11	10	31.4	276.88	By MS/MS	By MS/MS	By MS/MS	331430000	62762000	151610000	117060000	81108000	76321000	70486000
P22307	Non-specific lipid-transfer protein	SCP2	6	6	6	5	6	5	5	6	5	5	6	5	10.1	38.412	By MS/MS	By MS/MS	By MS/MS	176390000	21359000	70413000	84623000	19796000	34582000	54854000
Q9UNZ2	NSFL1 cofactor p47	NSFL1C	8	8	8	6	8	7	6	8	7	6	8	7	30.5	152.92	By MS/MS	By MS/MS	By MS/MS	199420000	27647000	102400000	69367000	33056000	50167000	39845000
P23497	Nuclear autoantigen Sp-100	SP100	2	2	2	1	2	1	1	2	1	1	2	1	4.1	12.201	By matching	By MS/MS	By matching	5743000	983480	4394100	365460	0	2787300	0
P49321	Nuclear autoantigenic sperm protein	NASP	2	2	2	2	2	2	2	2	2	2	2	2	2.7	11.736	By MS/MS	By MS/MS	By MS/MS	12974000	3306100	6099800	3567800	3266100	3581100	2824800
Q00653	Nuclear factor NF-kappa-B p100 subunit;Nuclear factor NF-kappa-B p52 subunit	NFKB2	3	3	3	0	3	2	0	3	2	0	3	2	4.8	20.631		By MS/MS	By matching	6832000	0	4072500	2759500	0	3126800	2957100
Q9Y266	Nuclear migration protein nudC	NUDC	2	2	2	1	2	2	1	2	2	1	2	2	8.2	13.571	By MS/MS	By MS/MS	By MS/MS	6907300	822250	2786500	3298500	0	2268000	3462800
Q14980	Nuclear mitotic apparatus protein 1	NUMA1	33	33	33	23	31	29	23	31	29	23	31	29	21.8	323.31	By MS/MS	By MS/MS	By MS/MS	389230000	58920000	199150000	131150000	86737000	114610000	98632000
O75694	Nuclear pore complex protein Nup155	NUP155	2	2	2	2	2	2	2	2	2	2	2	2	2.7	11.995	By matching	By MS/MS	By MS/MS	8167800	2234800	2853200	3079800	3405000	2869000	3133600
Q8TEM1	Nuclear pore membrane glycoprotein 210	NUP210	2	2	2	1	2	2	1	2	2	1	2	2	1.5	12.658	By matching	By MS/MS	By matching	4444100	613960	2627400	1202700	0	1655100	1018100
Q9H1E3	Nuclear ubiquitous casein and cyclin-dependent kinase substrate 1	NUCKS1	3	3	3	2	3	3	2	3	3	2	3	3	12.8	142.34	By MS/MS	By MS/MS	By MS/MS	38322000	4822400	23986000	9513900	7440400	11276000	6664700
P67809	Nuclease-sensitive element-binding protein 1	YBX1	5	5	1	4	5	5	4	5	5	1	1	1	16	135.68	By MS/MS	By MS/MS	By MS/MS	144000000	31957000	65204000	46840000	50212000	43142000	49014000
Q02818	Nucleobindin-1	NUCB1	3	3	3	2	3	2	2	3	2	2	3	2	7.6	18.014	By MS/MS	By MS/MS	By MS/MS	131820000	7479200	97625000	26716000	20419000	48912000	17404000
P80303	Nucleobindin-2;Nesfatin-1	NUCB2	3	3	3	1	3	3	1	3	3	1	3	3	9.8	40.911	By matching	By MS/MS	By MS/MS	11301000	803560	5420900	5076700	0	2876900	4073000
Q14978	Nucleolar and coiled-body phosphoprotein 1	NOLC1	2	2	2	0	2	1	0	2	1	0	2	1	4.3	11.762		By MS/MS	By matching	9134300	0	9017200	117130	0	4766000	0
O00567	Nucleolar protein 56	NOP56	8	8	8	7	8	7	7	8	7	7	8	7	15.7	149.8	By MS/MS	By MS/MS	By MS/MS	128710000	19831000	56198000	52685000	20590000	25257000	28825000
Q9Y2X3	Nucleolar protein 58	NOP58	9	9	9	5	8	9	5	8	9	5	8	9	24.4	111.25	By MS/MS	By MS/MS	By MS/MS	124770000	18216000	54235000	52319000	25052000	30617000	38588000
Q9NR30;Q9BQ39	Nucleolar RNA helicase 2;ATP-dependent RNA helicase DDX50	DDX21;DDX50	2	2	2	2	2	2	2	2	2	2	2	2	3.7	14.084	By MS/MS	By MS/MS	By MS/MS	14757000	3130600	5896900	5729600	2848100	2892800	3086200
P17480	Nucleolar transcription factor 1	UBTF	2	2	2	1	2	2	1	2	2	1	2	2	3.7	13.407	By MS/MS	By MS/MS	By MS/MS	10369000	1692600	4610500	4065500	0	3417800	4374700
P19338	Nucleolin	NCL	24	24	24	15	24	17	15	24	17	15	24	17	30.6	323.31	By MS/MS	By MS/MS	By MS/MS	1241500000	248700000	709280000	283520000	273000000	324310000	248710000
P06748	Nucleophosmin	NPM1	10	10	10	5	10	8	5	10	8	5	10	8	36.7	276.63	By MS/MS	By MS/MS	By MS/MS	1176500000	138350000	625430000	412740000	207890000	266230000	288510000
P12270	Nucleoprotein TPR	TPR	9	9	9	6	8	8	6	8	8	6	8	8	4.5	59.535	By MS/MS	By MS/MS	By MS/MS	54939000	12500000	24794000	17644000	12799000	13781000	11506000
Q13232	Nucleoside diphosphate kinase 3	NME3	3	3	3	1	3	3	1	3	3	1	3	3	23.1	29.311	By matching	By MS/MS	By MS/MS	35562000	1192900	19221000	15148000	0	12522000	10424000
P22392;O60361	Nucleoside diphosphate kinase B;Putative nucleoside diphosphate kinase	NME2;NME2P1	9	9	5	6	7	6	6	7	6	2	4	3	61.8	151.54	By MS/MS	By MS/MS	By MS/MS	1286600000	243110000	620110000	423380000	238270000	313470000	248050000
P55209	Nucleosome assembly protein 1-like 1	NAP1L1	5	5	4	3	4	4	3	4	4	3	4	3	20.7	74.148	By MS/MS	By MS/MS	By MS/MS	50244000	8127000	24088000	18029000	10269000	13254000	9185200
Q99733	Nucleosome assembly protein 1-like 4	NAP1L4	3	2	2	2	2	3	2	2	2	2	2	2	13.9	17.31	By matching	By MS/MS	By MS/MS	46092000	8222200	17147000	20723000	5347600	8609000	11850000
Q9NTK5	Obg-like ATPase 1	OLA1	8	8	8	5	8	7	5	8	7	5	8	7	25.8	127.45	By MS/MS	By MS/MS	By MS/MS	184910000	24687000	76292000	83934000	25044000	36225000	53789000
Q9NRN5	Olfactomedin-like protein 3	OLFML3	2	2	2	2	1	1	2	1	1	2	1	1	6.4	16.478	By MS/MS	By MS/MS	By matching	2024000	562280	1054000	407660	0	0	530570
Q9NQR4	Omega-amidase NIT2	NIT2	7	7	7	4	7	6	4	7	6	4	7	6	33.3	130.91	By MS/MS	By MS/MS	By MS/MS	145710000	16039000	82645000	47023000	19150000	37611000	32786000
P04181	Ornithine aminotransferase, mitochondrial;Ornithine aminotransferase, hepatic form;Ornithine aminotransferase, renal form	OAT	5	5	5	2	2	5	2	2	5	2	2	5	16.6	44.146	By matching	By MS/MS	By MS/MS	25534000	924680	2815700	21794000	2862900	2988300	10331000
P22059	Oxysterol-binding protein 1	OSBP	2	2	2	2	2	2	2	2	2	2	2	2	3.2	11.663	By matching	By MS/MS	By MS/MS	12640000	2415300	5305100	4919500	0	4982800	6369500
Q8WX93	Palladin	PALLD	5	5	5	4	5	5	4	5	5	4	5	5	4.1	37.105	By MS/MS	By MS/MS	By MS/MS	62083000	16434000	24493000	21156000	19538000	12397000	14724000
Q8WXF1	Paraspeckle component 1	PSPC1	5	5	5	4	5	5	4	5	5	4	5	5	12	30.301	By MS/MS	By MS/MS	By MS/MS	66307000	11072000	36150000	19084000	12160000	16155000	12239000
Q9Y365	PCTP-like protein	STARD10	7	7	7	3	6	7	3	6	7	3	6	7	30.2	148.18	By MS/MS	By MS/MS	By MS/MS	155320000	7546100	67480000	80296000	19386000	29620000	43275000
O00151	PDZ and LIM domain protein 1	PDLIM1	6	6	6	2	4	6	2	4	6	2	4	6	27.4	38.291	By MS/MS	By matching	By MS/MS	94532000	8251000	28625000	57656000	9941600	10641000	29646000
Q96HC4	PDZ and LIM domain protein 5	PDLIM5	7	7	7	6	6	7	6	6	7	6	6	7	15.6	43.625	By matching	By MS/MS	By MS/MS	67025000	15977000	23946000	27102000	13897000	11994000	15473000
Q9NR12	PDZ and LIM domain protein 7	PDLIM7	4	4	4	4	3	3	4	3	3	4	3	3	11.2	31.96	By MS/MS	By MS/MS	By MS/MS	42920000	18199000	10603000	14118000	13904000	9973600	9209400
O14908	PDZ domain-containing protein GIPC1	GIPC1	2	2	2	2	2	2	2	2	2	2	2	2	8.1	14.729	By matching	By MS/MS	By MS/MS	7510600	1375100	4081700	2053800	1759900	2928400	2201200
P62937	Peptidyl-prolyl cis-trans isomerase A;Peptidyl-prolyl cis-trans isomerase A, N-terminally processed	PPIA	11	11	11	11	11	11	11	11	11	11	11	11	58.2	248.86	By MS/MS	By MS/MS	By MS/MS	7162800000	1183900000	3568300000	2410500000	986980000	1614000000	1491600000
P23284	Peptidyl-prolyl cis-trans isomerase B	PPIB	10	10	10	9	10	9	9	10	9	9	10	9	47.7	74.7	By MS/MS	By MS/MS	By MS/MS	779970000	183200000	347160000	249610000	143900000	163680000	119310000
P62942	Peptidyl-prolyl cis-trans isomerase FKBP1A	FKBP1A	5	5	5	4	5	5	4	5	5	4	5	5	41.7	82.681	By MS/MS	By MS/MS	By MS/MS	200620000	40531000	100970000	59119000	35659000	56145000	52076000
P26885	Peptidyl-prolyl cis-trans isomerase FKBP2	FKBP2	3	3	3	3	2	3	3	2	3	3	2	3	28.9	22.343	By MS/MS	By MS/MS	By MS/MS	88443000	17039000	38109000	33295000	0	0	17913000
Q00688	Peptidyl-prolyl cis-trans isomerase FKBP3	FKBP3	7	7	7	4	7	6	4	7	6	4	7	6	37.5	52.077	By MS/MS	By MS/MS	By MS/MS	111150000	11983000	55937000	43228000	15627000	19098000	24340000
Q02790	Peptidyl-prolyl cis-trans isomerase FKBP4;Peptidyl-prolyl cis-trans isomerase FKBP4, N-terminally processed	FKBP4	17	17	17	14	16	16	14	16	16	14	16	16	52.3	323.31	By MS/MS	By MS/MS	By MS/MS	794450000	124040000	377640000	292770000	116210000	168720000	165610000
O95302	Peptidyl-prolyl cis-trans isomerase FKBP9	FKBP9	2	2	2	2	2	2	2	2	2	2	2	2	3.7	11.582	By MS/MS	By MS/MS	By matching	27720000	7572800	10545000	9602200	6170700	5440300	0
Q15154	Pericentriolar material 1 protein	PCM1	3	3	3	1	3	3	1	3	3	1	3	3	2.1	23.56	By matching	By MS/MS	By MS/MS	8412600	619250	3632600	4160700	0	2194000	3301500
O60664	Perilipin-3	PLIN3	11	11	11	8	11	9	8	11	9	8	11	9	42.4	228.06	By MS/MS	By MS/MS	By MS/MS	210700000	47181000	105510000	58019000	54996000	59120000	51388000
Q15063	Periostin	POSTN	39	39	39	38	36	36	38	36	36	38	36	36	55	323.31	By MS/MS	By MS/MS	By MS/MS	9431000000	5161000000	1931700000	2338200000	4485400000	840770000	1199500000
O14936	Peripheral plasma membrane protein CASK	CASK	2	2	2	2	2	1	2	2	1	2	2	1	3.2	18.562	By MS/MS	By MS/MS	By MS/MS	15881000	316160	8938300	6626100	0	4004000	0
O60437	Periplakin	PPL	3	3	3	1	2	3	1	2	3	1	2	3	2.4	28.034	By matching	By MS/MS	By MS/MS	9399800	899810	3063000	5437000	0	2783600	3768400
Q06830	Peroxiredoxin-1	PRDX1	19	19	15	16	19	18	16	19	18	12	15	14	76.9	286.52	By MS/MS	By MS/MS	By MS/MS	3982500000	583470000	1584500000	1814500000	498150000	668380000	963520000
P32119	Peroxiredoxin-2	PRDX2	15	14	14	12	14	15	11	13	14	11	13	14	60.6	152.19	By MS/MS	By MS/MS	By MS/MS	1128400000	144230000	610250000	373950000	156080000	324660000	215550000
P30044	Peroxiredoxin-5, mitochondrial	PRDX5	5	5	5	5	5	5	5	5	5	5	5	5	37.4	50.254	By MS/MS	By MS/MS	By MS/MS	179210000	36201000	101600000	41403000	27511000	33057000	27770000
P30041	Peroxiredoxin-6	PRDX6	8	8	8	7	8	7	7	8	7	7	8	7	44.6	245.42	By MS/MS	By MS/MS	By MS/MS	329950000	53035000	194990000	81930000	63140000	84668000	59368000
Q9NUI1	Peroxisomal 2,4-dienoyl-CoA reductase	DECR2	2	2	2	1	2	1	1	2	1	1	2	1	8.6	11.995	By matching	By MS/MS	By matching	11669000	2499800	6106600	3062800	0	2893500	0
O15254	Peroxisomal acyl-coenzyme A oxidase 3	ACOX3	8	8	8	4	8	7	4	8	7	4	8	7	16.6	71.361	By MS/MS	By MS/MS	By MS/MS	166120000	12426000	71427000	82269000	19187000	24135000	43654000
P51659	Peroxisomal multifunctional enzyme type 2;(3R)-hydroxyacyl-CoA dehydrogenase;Enoyl-CoA hydratase 2	HSD17B4	19	19	19	15	18	17	15	18	17	15	18	17	32.1	285.22	By MS/MS	By MS/MS	By MS/MS	776620000	127930000	316030000	332660000	102130000	161730000	188240000
O95571	Persulfide dioxygenase ETHE1, mitochondrial	ETHE1	3	3	3	3	3	3	3	3	3	3	3	3	16.9	19.328	By MS/MS	By MS/MS	By MS/MS	76996000	12559000	39403000	25034000	13073000	18240000	15013000
Q8WW12	PEST proteolytic signal-containing nuclear protein	PCNP	2	2	2	2	2	1	2	2	1	2	2	1	17.4	14.187	By MS/MS	By MS/MS	By matching	17960000	5164000	11183000	1613400	5231800	5875900	0
Q9Y285	Phenylalanine--tRNA ligase alpha subunit	FARSA	2	2	2	1	2	2	1	2	2	1	2	2	5.5	15.716	By matching	By MS/MS	By MS/MS	15097000	1180900	8629900	5285800	0	4346200	2785000
Q9NSD9	Phenylalanine--tRNA ligase beta subunit	FARSB	6	6	6	2	6	4	2	6	4	2	6	4	10.2	36.038	By matching	By MS/MS	By MS/MS	34078000	2483600	25219000	6376000	7298100	11426000	6492300
Q00325	Phosphate carrier protein, mitochondrial	SLC25A3	4	4	4	3	4	3	3	4	3	3	4	3	8.8	28.54	By MS/MS	By MS/MS	By MS/MS	59092000	7233400	30471000	21388000	8056000	20102000	17646000
O95674	Phosphatidate cytidylyltransferase 2	CDS2	2	2	2	2	2	1	2	2	1	2	2	1	7	71.631	By MS/MS	By MS/MS	By MS/MS	46684000	8799000	25986000	11899000	10258000	17032000	20157000
P30086	Phosphatidylethanolamine-binding protein 1;Hippocampal cholinergic neurostimulating peptide	PEBP1	10	10	10	9	10	9	9	10	9	9	10	9	69	323.31	By MS/MS	By MS/MS	By MS/MS	1373600000	228130000	622130000	523310000	231460000	220090000	294190000
Q9NTJ5	Phosphatidylinositide phosphatase SAC1	SACM1L	2	2	2	0	2	2	0	2	2	0	2	2	4.4	35.639		By MS/MS	By MS/MS	3391500	0	616810	2774700	0	0	3611300
Q8TCU6	Phosphatidylinositol 3,4,5-trisphosphate-dependent Rac exchanger 1 protein	PREX1	2	2	2	1	2	2	1	2	2	1	2	2	1.2	11.395	By matching	By MS/MS	By MS/MS	4420300	100520	1849000	2470800	0	1075600	2145100
Q00169	Phosphatidylinositol transfer protein alpha isoform	PITPNA	2	2	2	1	2	2	1	2	2	1	2	2	11.5	16.737	By MS/MS	By MS/MS	By MS/MS	9638200	1477700	5331900	2828600	0	3246700	2674400
Q16822	Phosphoenolpyruvate carboxykinase [GTP], mitochondrial	PCK2	6	6	6	2	6	4	2	6	4	2	6	4	12.2	42.671	By MS/MS	By MS/MS	By MS/MS	62563000	4584000	39708000	18271000	9913400	18848000	15322000
Q6VY07	Phosphofurin acidic cluster sorting protein 1	PACS1	2	2	2	0	2	1	0	2	1	0	2	1	2.7	13.369		By MS/MS	By matching	5857800	0	4665300	1192500	0	3561000	0
P36871	Phosphoglucomutase-1	PGM1	8	8	8	6	8	7	6	8	7	6	8	7	20.3	76.396	By MS/MS	By MS/MS	By MS/MS	81457000	15232000	44960000	21264000	21994000	25961000	16758000
Q96G03	Phosphoglucomutase-2	PGM2	8	8	8	5	8	8	5	8	8	5	8	8	16.3	52.296	By MS/MS	By MS/MS	By MS/MS	97366000	13119000	31436000	52810000	18078000	15283000	33201000
P00558	Phosphoglycerate kinase 1	PGK1	24	24	24	17	21	24	17	21	24	17	21	24	61.4	323.31	By MS/MS	By MS/MS	By MS/MS	3298400000	665540000	1157300000	1475500000	483270000	555820000	835290000
P18669	Phosphoglycerate mutase 1	PGAM1	9	9	9	7	9	8	7	9	8	7	9	8	46.9	173.25	By MS/MS	By MS/MS	By MS/MS	275460000	34334000	135280000	105850000	39842000	55165000	56883000
Q9Y263	Phospholipase A-2-activating protein	PLAA	2	2	2	2	2	2	2	2	2	2	2	2	4	14.392	By MS/MS	By MS/MS	By MS/MS	7019000	2034900	2518700	2465400	3068800	2772000	3087500
P36969	Phospholipid hydroperoxide glutathione peroxidase, mitochondrial	GPX4	3	3	3	2	2	3	2	2	3	2	2	3	18.8	21.256	By matching	By matching	By MS/MS	30578000	4545500	5067700	20965000	4585800	3881100	12946000
O15162	Phospholipid scramblase 1	PLSCR1	3	3	3	1	3	2	1	3	2	1	3	2	13.2	20.215	By matching	By MS/MS	By matching	40542000	736270	28040000	11766000	0	8843400	0
Q9H008	Phospholysine phosphohistidine inorganic pyrophosphate phosphatase	LHPP	2	2	2	0	1	2	0	1	2	0	1	2	12.6	11.607		By MS/MS	By MS/MS	9804900	0	2669600	7135300	0	0	3838800
O15305	Phosphomannomutase 2	PMM2	3	3	3	3	2	3	3	2	3	3	2	3	12.6	17.365	By matching	By MS/MS	By MS/MS	17988000	5242300	5533400	7211900	6207500	5172700	8241500
P36955;CON__Q95121	Pigment epithelium-derived factor	SERPINF1	7	7	7	6	7	6	6	7	6	6	7	6	16.7	64.258	By MS/MS	By MS/MS	By MS/MS	178830000	61037000	78846000	38947000	62211000	46629000	27515000			+
Q9H307	Pinin	PNN	5	5	5	3	5	5	3	5	5	3	5	5	8.5	36.161	By MS/MS	By MS/MS	By MS/MS	41675000	5251500	21014000	15409000	6116000	9575800	7495400
Q9Y446	Plakophilin-3	PKP3	4	4	4	2	3	4	2	3	4	2	3	4	7.4	25.816	By matching	By MS/MS	By MS/MS	21722000	1166000	8450100	12106000	4394000	5158400	5493100
P23634	Plasma membrane calcium-transporting ATPase 4	ATP2B4	2	2	2	1	2	2	1	2	2	1	2	2	2.3	11.422	By matching	By matching	By MS/MS	4313500	660080	739540	2913900	0	719100	3763300
Q8NC51	Plasminogen activator inhibitor 1 RNA-binding protein	SERBP1	8	8	8	7	7	8	7	7	8	7	7	8	18.9	58.786	By MS/MS	By MS/MS	By MS/MS	82545000	17575000	28880000	36090000	15028000	19651000	17264000
P00747	Plasminogen;Plasmin heavy chain A;Activation peptide;Angiostatin;Plasmin heavy chain A, short form;Plasmin light chain B	PLG	4	4	4	4	3	3	4	3	3	4	3	3	8.8	29.97	By MS/MS	By MS/MS	By MS/MS	40020000	11185000	17984000	10851000	13974000	12778000	13587000
P13796	Plastin-2	LCP1	13	13	11	11	13	10	11	13	10	9	11	8	30.5	191.78	By MS/MS	By MS/MS	By MS/MS	193360000	47058000	115480000	30830000	41955000	50282000	23038000
P13797	Plastin-3	PLS3	6	4	4	5	6	5	3	4	3	3	4	3	14.9	42.925	By matching	By MS/MS	By MS/MS	45926000	12459000	25823000	7644200	8682200	12241000	7056500
P43034	Platelet-activating factor acetylhydrolase IB subunit alpha	PAFAH1B1	3	3	3	3	2	2	3	2	2	3	2	2	9.5	24.469	By MS/MS	By MS/MS	By MS/MS	20032000	4900000	8599800	6532300	0	3959700	4281300
Q15149	Plectin	PLEC	133	133	127	117	127	125	117	127	125	112	121	119	33.3	323.31	By MS/MS	By MS/MS	By MS/MS	3129400000	678870000	1229100000	1221500000	724230000	677700000	804380000
P09874	Poly [ADP-ribose] polymerase 1	PARP1	23	23	23	17	22	21	17	22	21	17	22	21	28.5	203.83	By MS/MS	By MS/MS	By MS/MS	590570000	87658000	271510000	231400000	86659000	125110000	136450000
Q53GL7	Poly [ADP-ribose] polymerase 10	PARP10	3	3	3	2	3	2	2	3	2	2	3	2	4.8	23.667	By matching	By MS/MS	By matching	12236000	1672700	9097100	1466600	3456600	4507000	2616400
Q460N5	Poly [ADP-ribose] polymerase 14	PARP14	2	2	2	1	2	2	1	2	2	1	2	2	1.6	19.707	By matching	By MS/MS	By matching	9417700	1017300	6799400	1601000	0	0	1193800
Q15365	Poly(rC)-binding protein 1	PCBP1	11	11	8	9	11	11	9	11	11	6	8	8	49.7	323.31	By MS/MS	By MS/MS	By MS/MS	702300000	121650000	328530000	252120000	111830000	173080000	161740000
Q15366;P57721	Poly(rC)-binding protein 2;Poly(rC)-binding protein 3	PCBP2;PCBP3	7	4	4	7	7	7	4	4	4	4	4	4	27.1	35.976	By MS/MS	By MS/MS	By MS/MS	153170000	38326000	62879000	51968000	30818000	32867000	28855000
Q9UHX1	Poly(U)-binding-splicing factor PUF60	PUF60	5	5	5	3	5	3	3	5	3	3	5	3	10.4	103.29	By MS/MS	By MS/MS	By MS/MS	38742000	6177200	25397000	7168600	7188600	8345000	6927000
P11940;Q9H361	Polyadenylate-binding protein 1;Polyadenylate-binding protein 3	PABPC1;PABPC3	9	9	9	8	9	9	8	9	9	8	9	9	17.1	308.99	By MS/MS	By MS/MS	By MS/MS	390670000	63860000	205930000	120880000	59019000	77365000	59709000
O60828	Polyglutamine-binding protein 1	PQBP1	2	2	2	2	2	2	2	2	2	2	2	2	16.6	85.97	By MS/MS	By MS/MS	By MS/MS	11839000	1588600	6502900	3747100	1837900	3725800	2484200
Q8NCL4	Polypeptide N-acetylgalactosaminyltransferase 6	GALNT6	2	2	2	1	2	1	1	2	1	1	2	1	3.1	17.444	By MS/MS	By MS/MS	By MS/MS	2977500	465960	1829500	682040	0	1487800	0
P26599	Polypyrimidine tract-binding protein 1	PTBP1	10	10	10	9	10	10	9	10	10	9	10	10	24.7	132.86	By MS/MS	By MS/MS	By MS/MS	437080000	94192000	189510000	153380000	83118000	85638000	86344000
Q9NQP4	Prefoldin subunit 4	PFDN4	2	2	2	0	2	2	0	2	2	0	2	2	20.1	13.169		By MS/MS	By MS/MS	7196800	0	5445000	1751800	0	0	1404000
P02545	Prelamin-A/C;Lamin-A/C	LMNA	47	47	46	39	47	42	39	47	42	38	46	41	60.5	323.31	By MS/MS	By MS/MS	By MS/MS	4396200000	1009100000	2092300000	1294700000	1063300000	1077100000	1044800000
Q9UMS4	Pre-mRNA-processing factor 19	PRPF19	4	4	4	4	4	2	4	4	2	4	4	2	13.3	38.393	By MS/MS	By MS/MS	By MS/MS	98573000	20136000	44617000	33820000	20430000	26549000	28625000
Q6P2Q9	Pre-mRNA-processing-splicing factor 8	PRPF8	4	4	4	3	4	3	3	4	3	3	4	3	3.4	25.18	By matching	By MS/MS	By MS/MS	20189000	4304600	7487400	8396500	8550200	4535200	8475100
O43143	Pre-mRNA-splicing factor ATP-dependent RNA helicase DHX15	DHX15	7	7	7	5	5	7	5	5	7	5	5	7	9.8	48.408	By MS/MS	By MS/MS	By MS/MS	63312000	10894000	21101000	31318000	10945000	14298000	17980000
Q9UHG3	Prenylcysteine oxidase 1	PCYOX1	3	3	3	3	3	3	3	3	3	3	3	3	8.7	44.502	By matching	By MS/MS	By MS/MS	28401000	5797900	8750600	13853000	7259800	5548000	12504000
Q8IY81	pre-rRNA processing protein FTSJ3	FTSJ3	5	5	5	4	5	4	4	5	4	4	5	4	9.6	39.5	By matching	By MS/MS	By MS/MS	14114000	1615900	9255400	3242500	1519700	4892400	2721500
Q92841	Probable ATP-dependent RNA helicase DDX17	DDX17	17	17	11	16	17	17	16	17	17	10	11	11	24.7	273.82	By MS/MS	By MS/MS	By MS/MS	505320000	101040000	222190000	182080000	102060000	105790000	114630000
Q9BUQ8	Probable ATP-dependent RNA helicase DDX23	DDX23	2	2	2	2	2	2	2	2	2	2	2	2	2.8	13.598	By matching	By MS/MS	By MS/MS	8919900	1733400	4723400	2463100	0	0	2379500
Q7L014	Probable ATP-dependent RNA helicase DDX46	DDX46	6	6	6	4	6	4	4	6	4	4	6	4	7.9	44.051	By MS/MS	By MS/MS	By MS/MS	15892000	3065700	8327900	4498600	4231400	4471500	4788800
P17844	Probable ATP-dependent RNA helicase DDX5	DDX5	14	8	8	11	13	13	5	7	7	5	7	7	21.8	48.435	By MS/MS	By MS/MS	By MS/MS	107080000	17836000	44607000	44635000	20386000	25425000	30699000
O95786	Probable ATP-dependent RNA helicase DDX58	DDX58	11	11	11	4	11	8	4	11	8	4	11	8	12.1	120.68	By MS/MS	By MS/MS	By MS/MS	122880000	9942500	94351000	18589000	16570000	41958000	16280000
P26196	Probable ATP-dependent RNA helicase DDX6	DDX6	2	2	2	0	1	2	0	1	2	0	1	2	7	10.892		By MS/MS	By MS/MS	6220200	0	2206300	4013900	0	0	2159500
Q93008	Probable ubiquitin carboxyl-terminal hydrolase FAF-X	USP9X	3	3	3	2	2	3	2	2	3	2	2	3	2.3	41.085	By matching	By MS/MS	By MS/MS	6878500	1106200	3792800	1979400	1324800	2905400	1387500
Q15113	Procollagen C-endopeptidase enhancer 1	PCOLCE	3	3	3	3	2	2	3	2	2	3	2	2	8	20.193	By MS/MS	By MS/MS	By MS/MS	19513000	10997000	4872000	3644200	11663000	3812200	3269400
O60568	Procollagen-lysine,2-oxoglutarate 5-dioxygenase 3	PLOD3	2	2	2	1	2	1	1	2	1	1	2	1	3.3	13.614	By matching	By MS/MS	By MS/MS	6652800	614360	4522000	1516400	0	3215300	0
P07737	Profilin-1	PFN1	9	9	9	8	9	8	8	9	8	8	9	8	57.1	144.1	By MS/MS	By MS/MS	By MS/MS	1497400000	353460000	711950000	431980000	279910000	328710000	258790000
P35080	Profilin-2	PFN2	2	2	2	2	2	2	2	2	2	2	2	2	20	15.165	By MS/MS	By MS/MS	By MS/MS	14968000	754030	7151500	7062500	0	0	4906400
Q8WUM4	Programmed cell death 6-interacting protein	PDCD6IP	12	12	12	8	11	12	8	11	12	8	11	12	13.9	125.4	By MS/MS	By MS/MS	By MS/MS	194850000	29981000	88798000	76072000	36949000	47688000	46273000
Q53EL6	Programmed cell death protein 4	PDCD4	8	8	8	5	6	8	5	6	8	5	6	8	25.6	63.045	By MS/MS	By MS/MS	By MS/MS	99417000	13404000	38194000	47820000	14260000	24510000	23859000
P35232	Prohibitin	PHB	10	10	10	6	9	7	6	9	7	6	9	7	38.2	69.212	By MS/MS	By MS/MS	By MS/MS	253320000	39594000	104860000	108860000	31148000	48508000	58280000
Q99623	Prohibitin-2	PHB2	9	9	9	6	9	8	6	9	8	6	9	8	37.8	77.62	By MS/MS	By MS/MS	By MS/MS	235770000	30558000	111270000	93938000	40444000	37221000	47435000
P12273	Prolactin-inducible protein	PIP	3	3	3	2	0	3	2	0	3	2	0	3	26.7	24.13	By MS/MS		By MS/MS	29173000	9564600	0	19608000	8621800	0	10816000
P51888	Prolargin	PRELP	8	8	8	8	8	8	8	8	8	8	8	8	28	154.34	By MS/MS	By MS/MS	By MS/MS	361240000	172320000	102820000	86093000	165390000	63159000	60830000
P12004	Proliferating cell nuclear antigen	PCNA	3	3	3	3	3	3	3	3	3	3	3	3	15.7	134.24	By MS/MS	By MS/MS	By MS/MS	61519000	13711000	32430000	15379000	12383000	16580000	9485200
Q9UQ80	Proliferation-associated protein 2G4	PA2G4	8	8	8	6	8	8	6	8	8	6	8	8	17.8	69.152	By MS/MS	By MS/MS	By MS/MS	123040000	18597000	55882000	48560000	25033000	31799000	36911000
Q32P28	Prolyl 3-hydroxylase 1	LEPRE1	3	3	3	2	3	2	2	3	2	2	3	2	4.6	18.869	By matching	By MS/MS	By MS/MS	10463000	2041500	6854000	1567300	2663400	3633900	1844900
P13674	Prolyl 4-hydroxylase subunit alpha-1	P4HA1	2	2	2	1	2	2	1	2	2	1	2	2	4.5	17.512	By MS/MS	By MS/MS	By MS/MS	10243000	1087600	4338600	4816500	0	4017200	6299200
O15460	Prolyl 4-hydroxylase subunit alpha-2	P4HA2	2	2	2	1	2	2	1	2	2	1	2	2	4.9	13.583	By MS/MS	By MS/MS	By MS/MS	4412600	574720	2288900	1549000	0	1218900	1239100
P48147	Prolyl endopeptidase	PREP	4	4	4	3	4	4	3	4	4	3	4	4	7.5	34.537	By matching	By MS/MS	By MS/MS	67157000	8378800	18335000	40443000	11454000	14872000	13947000
P07602	Prosaposin;Saposin-A;Saposin-B-Val;Saposin-B;Saposin-C;Saposin-D	PSAP	12	12	12	7	12	8	7	12	8	7	12	8	28.2	83.53	By MS/MS	By MS/MS	By MS/MS	440760000	66879000	301860000	72022000	83253000	159540000	59398000
Q15185	Prostaglandin E synthase 3	PTGES3	5	5	5	5	5	5	5	5	5	5	5	5	32.5	44.404	By MS/MS	By MS/MS	By MS/MS	157710000	38491000	68923000	50300000	31230000	35554000	32809000
Q14914	Prostaglandin reductase 1	PTGR1	2	2	2	2	2	2	2	2	2	2	2	2	8.2	13.255	By MS/MS	By MS/MS	By MS/MS	14459000	2279400	6611300	5568500	3416700	5082800	4576700
Q8N8N7	Prostaglandin reductase 2	PTGR2	2	2	2	0	1	2	0	1	2	0	1	2	7.4	13.207		By MS/MS	By MS/MS	1511500	0	830130	681330	0	0	886740
Q16186	Proteasomal ubiquitin receptor ADRM1	ADRM1	2	2	2	1	2	2	1	2	2	1	2	2	4.9	57.641	By matching	By MS/MS	By MS/MS	7024000	336980	4104500	2582600	0	3597900	2906300
Q06323	Proteasome activator complex subunit 1	PSME1	10	10	10	9	9	10	9	9	10	9	9	10	47.8	78.846	By MS/MS	By MS/MS	By MS/MS	416290000	51730000	246860000	117700000	60928000	130770000	76163000
Q9UL46	Proteasome activator complex subunit 2	PSME2	9	9	9	6	7	9	6	7	9	6	7	9	46	136.24	By MS/MS	By MS/MS	By MS/MS	86288000	16537000	44197000	25554000	15613000	29047000	13186000
P25786	Proteasome subunit alpha type-1	PSMA1	5	5	5	4	5	5	4	5	5	4	5	5	20.2	36.278	By MS/MS	By MS/MS	By MS/MS	157510000	29128000	80560000	47825000	30615000	38113000	30151000
P25787	Proteasome subunit alpha type-2	PSMA2	5	5	5	3	5	4	3	5	4	3	5	4	35.5	34.298	By matching	By MS/MS	By MS/MS	138450000	20938000	83313000	34198000	21943000	33390000	20076000
P25789	Proteasome subunit alpha type-4	PSMA4	3	3	3	3	3	3	3	3	3	3	3	3	11.5	17.709	By MS/MS	By MS/MS	By MS/MS	73492000	12412000	35658000	25421000	10173000	16041000	14058000
P28066	Proteasome subunit alpha type-5	PSMA5	5	5	5	5	5	5	5	5	5	5	5	5	28.6	119.65	By MS/MS	By MS/MS	By MS/MS	272960000	48402000	129600000	94962000	53769000	59928000	67605000
P60900	Proteasome subunit alpha type-6	PSMA6	5	5	5	4	5	4	4	5	4	4	5	4	30.1	52.678	By MS/MS	By MS/MS	By MS/MS	144240000	27785000	63451000	53000000	24523000	26388000	27861000
O14818	Proteasome subunit alpha type-7	PSMA7	3	3	3	3	3	3	3	3	3	3	3	3	15.3	49.22	By MS/MS	By MS/MS	By MS/MS	76180000	15995000	38144000	22042000	19512000	22036000	20152000
P20618	Proteasome subunit beta type-1	PSMB1	7	7	7	6	7	7	6	7	7	6	7	7	32	44.215	By MS/MS	By MS/MS	By MS/MS	217130000	42615000	101740000	72782000	56728000	40729000	43735000
P49720	Proteasome subunit beta type-3	PSMB3	2	2	2	2	2	2	2	2	2	2	2	2	12.7	13.37	By MS/MS	By MS/MS	By MS/MS	36047000	8580700	16411000	11056000	6869200	7826500	5530900
P28070	Proteasome subunit beta type-4	PSMB4	2	2	2	1	2	1	1	2	1	1	2	1	5.7	11.259	By matching	By MS/MS	By MS/MS	9636700	771570	5000800	3864300	0	4330100	0
P28072	Proteasome subunit beta type-6	PSMB6	3	3	3	1	3	3	1	3	3	1	3	3	13	21.11	By MS/MS	By MS/MS	By MS/MS	34845000	4794500	7341400	22709000	0	5203200	22110000
P28062	Proteasome subunit beta type-8	PSMB8	4	4	4	2	4	4	2	4	4	2	4	4	17.8	36.168	By MS/MS	By MS/MS	By MS/MS	115200000	23793000	56230000	35176000	20297000	22710000	21076000
P28065	Proteasome subunit beta type-9	PSMB9	4	4	4	3	4	1	3	4	1	3	4	1	26.5	29.004	By MS/MS	By MS/MS	By matching	33264000	5695500	27244000	325280	6583500	12081000	0
P02760	Protein AMBP;Alpha-1-microglobulin;Inter-alpha-trypsin inhibitor light chain;Trypstatin	AMBP	3	3	3	3	3	3	3	3	3	3	3	3	11.4	66.564	By MS/MS	By MS/MS	By MS/MS	72087000	30541000	23131000	18414000	28903000	21789000	15709000
Q99873	Protein arginine N-methyltransferase 1	PRMT1	7	7	7	6	7	7	6	7	7	6	7	7	25.1	46.089	By matching	By MS/MS	By MS/MS	72394000	19027000	27845000	25522000	15878000	14106000	19571000
O14744	Protein arginine N-methyltransferase 5;Protein arginine N-methyltransferase 5, N-terminally processed	PRMT5	2	2	2	2	2	2	2	2	2	2	2	2	4.7	13.897	By MS/MS	By MS/MS	By MS/MS	21753000	3926700	8194100	9632500	4128600	3981800	5560900
Q9Y2B0	Protein canopy homolog 2	CNPY2	3	3	3	2	3	2	2	3	2	2	3	2	22.5	23.906	By MS/MS	By MS/MS	By MS/MS	41779000	5674000	20479000	15626000	6429800	11397000	10059000
Q6P4E1	Protein CASC4	CASC4	2	2	2	0	2	1	0	2	1	0	2	1	6.7	13.953		By MS/MS	By matching	10719000	0	9642000	1077400	0	6463000	0
Q9UKY7	Protein CDV3 homolog	CDV3	4	4	4	2	4	3	2	4	3	2	4	3	34.9	35.704	By matching	By MS/MS	By matching	58132000	2236800	46413000	9483000	4765700	21796000	5453300
Q99497	Protein deglycase DJ-1	PARK7	6	6	6	6	6	6	6	6	6	6	6	6	42.3	184.65	By MS/MS	By MS/MS	By MS/MS	814910000	134350000	307410000	373150000	136270000	149050000	238420000
P35659	Protein DEK	DEK	2	2	2	1	2	2	1	2	2	1	2	2	6.9	14.981	By matching	By MS/MS	By MS/MS	23060000	1982600	12923000	8154300	0	0	5276800
P07237	Protein disulfide-isomerase	P4HB	25	25	25	20	24	22	20	24	22	20	24	22	52.4	323.31	By MS/MS	By MS/MS	By MS/MS	1564400000	233680000	680080000	650650000	226110000	317560000	446640000
P30101	Protein disulfide-isomerase A3	PDIA3	30	30	30	26	30	28	26	30	28	26	30	28	56.4	323.31	By MS/MS	By MS/MS	By MS/MS	3269600000	561220000	1785900000	922440000	516610000	875570000	581180000
P13667	Protein disulfide-isomerase A4	PDIA4	14	14	14	11	13	13	11	13	13	11	13	13	29	323.31	By MS/MS	By MS/MS	By MS/MS	353060000	72030000	173010000	108020000	71157000	61214000	64384000
Q15084	Protein disulfide-isomerase A6	PDIA6	17	17	17	12	17	15	12	17	15	12	17	15	42.7	283.93	By MS/MS	By MS/MS	By MS/MS	588680000	111230000	273050000	204410000	111840000	134210000	124910000
Q9Y3R5	Protein dopey-2	DOPEY2	2	2	2	1	2	1	1	2	1	1	2	1	1.1	13.456	By MS/MS	By MS/MS	By MS/MS	2381000	313220	1582200	485580	0	1476200	0
P49257	Protein ERGIC-53	LMAN1	6	6	6	6	5	6	6	5	6	6	5	6	14.7	51.194	By MS/MS	By MS/MS	By MS/MS	130630000	21023000	46753000	62851000	29973000	33226000	51895000
Q9NUQ9	Protein FAM49B	FAM49B	5	5	5	2	5	3	2	5	3	2	5	3	21.6	69.396	By MS/MS	By MS/MS	By MS/MS	34408000	5912000	21088000	7407200	0	11447000	6660700
Q52LJ0	Protein FAM98B	FAM98B	2	2	2	2	2	2	2	2	2	2	2	2	7.3	12.277	By matching	By MS/MS	By MS/MS	13156000	3552700	4984900	4618900	0	3696700	5015800
Q13045	Protein flightless-1 homolog	FLII	3	3	3	3	2	2	3	2	2	3	2	2	2.9	18.942	By MS/MS	By MS/MS	By MS/MS	14940000	4704100	6943000	3292800	5625200	0	0
O94992	Protein HEXIM1	HEXIM1	2	2	2	1	2	1	1	2	1	1	2	1	6.1	11.394	By matching	By MS/MS	By matching	2370100	699520	1231000	439520	0	0	572030
Q9UJC3	Protein Hook homolog 1	HOOK1	2	2	2	1	2	2	1	2	2	1	2	2	4.1	11.875	By matching	By MS/MS	By matching	3945500	460360	2040700	1444500	0	1456800	1427700
Q05655	Protein kinase C delta type;Protein kinase C delta type regulatory subunit;Protein kinase C delta type catalytic subunit	PRKCD	6	6	6	5	5	6	5	5	6	5	5	6	10.4	42.153	By matching	By MS/MS	By MS/MS	30027000	6015100	13159000	10853000	7041600	9588500	8542100
Q86UE4	Protein LYRIC	MTDH	7	7	7	7	7	7	7	7	7	7	7	7	14.8	91.29	By MS/MS	By MS/MS	By MS/MS	118210000	20134000	63724000	34354000	26359000	36295000	26567000
Q92597	Protein NDRG1	NDRG1	4	4	4	1	3	4	1	3	4	1	3	4	16.2	32.544	By MS/MS	By MS/MS	By MS/MS	65378000	4065400	27443000	33869000	0	12195000	25241000
Q5SWX8	Protein odr-4 homolog	ODR4	2	2	2	2	1	2	2	1	2	2	1	2	4.6	11.088	By matching	By MS/MS	By MS/MS	9253100	1913700	987520	6351800	2137800	0	4601000
Q9BUH6	Protein PAXX	C9orf142	2	2	2	1	2	2	1	2	2	1	2	2	13.7	12.223	By matching	By MS/MS	By MS/MS	21113000	4243700	8743300	8125500	0	4310100	4665600
Q15435	Protein phosphatase 1 regulatory subunit 7	PPP1R7	2	2	2	1	2	1	1	2	1	1	2	1	8.6	13.318	By matching	By MS/MS	By matching	7827600	867120	5488700	1471800	0	3697200	0
P35813	Protein phosphatase 1A	PPM1A	5	5	5	3	5	4	3	5	4	3	5	4	14.9	33	By MS/MS	By MS/MS	By MS/MS	50077000	7771100	27195000	15111000	11037000	11731000	13309000
O15355	Protein phosphatase 1G	PPM1G	2	2	2	1	2	1	1	2	1	1	2	1	7.1	14.432	By matching	By MS/MS	By matching	11443000	2276200	6633700	2533400	0	2905600	0
Q8TE77	Protein phosphatase Slingshot homolog 3	SSH3	2	2	2	1	2	2	1	2	2	1	2	2	4.9	16.554	By matching	By MS/MS	By MS/MS	21201000	2285300	10704000	8211300	0	6020400	6528500
P29590	Protein PML	PML	8	8	8	8	8	6	8	8	6	8	8	6	10.2	107.62	By MS/MS	By MS/MS	By MS/MS	153230000	26406000	108110000	18714000	30086000	67983000	17634000
Q96M27	Protein PRRC1	PRRC1	2	2	2	1	2	2	1	2	2	1	2	2	6.3	35.971	By MS/MS	By MS/MS	By MS/MS	59153000	4933700	24622000	29597000	0	14583000	24438000
Q9P258	Protein RCC2	RCC2	2	2	2	1	2	2	1	2	2	1	2	2	6.1	16.816	By MS/MS	By MS/MS	By MS/MS	35098000	4480800	13227000	17390000	0	6942600	11381000
Q14690	Protein RRP5 homolog	PDCD11	2	2	2	2	2	2	2	2	2	2	2	2	1.8	10.771	By matching	By MS/MS	By matching	16606000	3094000	13107000	404880	2471900	9596200	897930
P60903	Protein S100-A10	S100A10	2	2	2	1	2	2	1	2	2	1	2	2	35.1	11.769	By MS/MS	By MS/MS	By MS/MS	42877000	11322000	16864000	14692000	0	7191800	8099000
P31949	Protein S100-A11;Protein S100-A11, N-terminally processed	S100A11	6	6	6	5	6	6	5	6	6	5	6	6	77.1	73.244	By MS/MS	By MS/MS	By MS/MS	209880000	52391000	109410000	48078000	41073000	48442000	28191000
Q9HCY8	Protein S100-A14	S100A14	3	3	3	2	3	3	2	3	3	2	3	3	35.6	80.976	By MS/MS	By MS/MS	By MS/MS	35045000	4921400	12231000	17892000	7769100	5579900	12206000
P31151	Protein S100-A7	S100A7	7	7	7	6	4	7	6	4	7	6	4	7	54.5	59.13	By MS/MS	By MS/MS	By MS/MS	233340000	51107000	46166000	136070000	38265000	32111000	61560000
P05109	Protein S100-A8;Protein S100-A8, N-terminally processed	S100A8	4	4	4	2	3	4	2	3	4	2	3	4	36.6	36.27	By MS/MS	By MS/MS	By MS/MS	114620000	13324000	38208000	63086000	17465000	16500000	28646000
P06702	Protein S100-A9	S100A9	7	7	7	6	7	7	6	7	7	6	7	7	59.6	225.43	By MS/MS	By MS/MS	By MS/MS	493780000	53592000	224030000	216160000	70579000	122770000	125080000
P55735	Protein SEC13 homolog	SEC13	2	2	2	1	1	2	1	1	2	1	1	2	9.9	14.101	By matching	By MS/MS	By MS/MS	5198300	599630	1283500	3315100	0	0	3499100
Q9UBV2	Protein sel-1 homolog 1	SEL1L	2	2	2	2	2	2	2	2	2	2	2	2	6.2	26.851	By matching	By MS/MS	By MS/MS	6844700	882950	4003500	1958300	1486500	3347800	1924200
Q01105;P0DME0	Protein SET;Protein SETSIP	SET;SETSIP	7	7	7	7	7	6	7	7	6	7	7	6	39.7	322.23	By MS/MS	By MS/MS	By MS/MS	736580000	147910000	425840000	162830000	147750000	224730000	126930000
Q15437	Protein transport protein Sec23B	SEC23B	6	6	6	4	5	6	4	5	6	4	5	6	11	55.253	By MS/MS	By MS/MS	By MS/MS	115690000	20060000	39542000	56089000	17168000	20014000	27637000
P53992	Protein transport protein Sec24C	SEC24C	5	5	5	3	5	5	3	5	5	3	5	5	6.8	37.896	By MS/MS	By MS/MS	By MS/MS	54829000	6137600	26158000	22533000	9704200	15835000	15456000
O94979	Protein transport protein Sec31A	SEC31A	5	5	5	3	5	5	3	5	5	3	5	5	6.6	34.052	By MS/MS	By MS/MS	By MS/MS	61375000	10579000	24919000	25877000	12340000	8874600	13366000
Q9H993	Protein-glutamate O-methyltransferase	ARMT1	7	7	7	6	7	7	6	7	7	6	7	7	25.4	139.3	By MS/MS	By MS/MS	By MS/MS	499970000	93593000	177170000	229210000	104440000	74419000	122450000
P21980	Protein-glutamine gamma-glutamyltransferase 2	TGM2	14	14	14	8	14	13	8	14	13	8	14	13	24.6	293.67	By MS/MS	By MS/MS	By MS/MS	416270000	28714000	206730000	180830000	53703000	89878000	110540000
P22735	Protein-glutamine gamma-glutamyltransferase K	TGM1	2	2	2	1	2	2	1	2	2	1	2	2	3.7	15.403	By MS/MS	By MS/MS	By MS/MS	9511200	3202100	2356700	3952300	0	1115500	2878300
P00734	Prothrombin;Activation peptide fragment 1;Activation peptide fragment 2;Thrombin light chain;Thrombin heavy chain	F2	4	4	4	4	4	4	4	4	4	4	4	4	9.5	28.384	By MS/MS	By MS/MS	By MS/MS	58315000	17511000	19912000	20892000	16305000	11030000	14011000
P12931	Proto-oncogene tyrosine-protein kinase Src	SRC	2	2	2	2	2	1	2	2	1	2	2	1	4.1	13.3	By matching	By MS/MS	By matching	6020700	1748500	3443400	828820	2311300	2480800	0
P61457	Pterin-4-alpha-carbinolamine dehydratase	PCBD1	4	4	4	4	4	4	4	4	4	4	4	4	38.5	39.702	By MS/MS	By MS/MS	By MS/MS	101990000	11114000	51531000	39344000	10098000	19824000	29914000
P55786	Puromycin-sensitive aminopeptidase	NPEPPS	5	5	5	5	5	5	5	5	5	5	5	5	6.2	39.007	By MS/MS	By MS/MS	By MS/MS	78661000	18503000	36586000	23573000	23111000	14433000	16814000
Q5JNZ5;P62854	Putative 40S ribosomal protein S26-like 1;40S ribosomal protein S26	RPS26P11;RPS26	3	3	3	3	3	3	3	3	3	3	3	3	31.3	20.879	By MS/MS	By MS/MS	By MS/MS	40160000	10754000	15969000	13437000	14726000	15441000	15486000
O43865;Q96HN2	Putative adenosylhomocysteinase 2;Putative adenosylhomocysteinase 3	AHCYL1;AHCYL2	3	3	3	2	2	3	2	2	3	2	2	3	7.5	27.331	By MS/MS	By MS/MS	By MS/MS	44365000	8515300	16479000	19371000	13736000	12831000	16397000
Q58FF8	Putative heat shock protein HSP 90-beta 2	HSP90AB2P	10	2	2	8	10	8	2	2	2	2	2	2	16.5	31.799	By matching	By MS/MS	By MS/MS	139640000	20999000	85807000	32833000	0	35313000	19936000
Q9Y383	Putative RNA-binding protein Luc7-like 2	LUC7L2	6	6	6	4	6	6	4	6	6	4	6	6	21.9	118.37	By MS/MS	By MS/MS	By MS/MS	83415000	18066000	38421000	26928000	16872000	16571000	18184000
O00764	Pyridoxal kinase	PDXK	5	5	5	3	5	2	3	5	2	3	5	2	20.2	29.582	By matching	By MS/MS	By matching	37895000	6778500	25338000	5777600	4525300	11404000	6222500
Q6P996	Pyridoxal-dependent decarboxylase domain-containing protein 1	PDXDC1	9	9	9	6	8	9	6	8	9	6	8	9	11.7	72.196	By MS/MS	By MS/MS	By MS/MS	113500000	9810100	42434000	61260000	16418000	30729000	39635000
Q9NVS9	Pyridoxine-5-phosphate oxidase	PNPO	2	2	2	2	2	2	2	2	2	2	2	2	12.3	11.861	By matching	By MS/MS	By matching	12412000	3012400	5883800	3515600	3684300	3439100	3057100
P32322	Pyrroline-5-carboxylate reductase 1, mitochondrial	PYCR1	3	3	3	0	0	3	0	0	3	0	0	3	14.4	33.027			By MS/MS	19459000	0	0	19459000	0	0	12156000
P08559	Pyruvate dehydrogenase E1 component subunit alpha, somatic form, mitochondrial	PDHA1	2	2	2	2	2	2	2	2	2	2	2	2	5.6	12.368	By MS/MS	By MS/MS	By MS/MS	28483000	8359600	2297700	17826000	7022900	0	9326100
P11177	Pyruvate dehydrogenase E1 component subunit beta, mitochondrial	PDHB	4	4	4	4	4	4	4	4	4	4	4	4	12	25.842	By matching	By MS/MS	By MS/MS	50566000	9125600	23600000	17840000	7824800	8067700	9276300
P14618	Pyruvate kinase PKM	PKM	29	29	29	26	29	29	26	29	29	26	29	29	59.3	323.31	By MS/MS	By MS/MS	By MS/MS	4046200000	652080000	1536800000	1857300000	628020000	760650000	1162700000
P31150	Rab GDP dissociation inhibitor alpha	GDI1	13	7	7	12	12	13	6	7	7	6	7	7	35.1	323.31	By MS/MS	By MS/MS	By MS/MS	193760000	42019000	75778000	75968000	50055000	35555000	45128000
P50395	Rab GDP dissociation inhibitor beta	GDI2	20	20	14	17	18	19	17	18	19	11	13	13	52.1	323.31	By MS/MS	By MS/MS	By MS/MS	825620000	168810000	390990000	265830000	154430000	177890000	158110000
Q15276	Rab GTPase-binding effector protein 1	RABEP1	7	7	7	2	6	7	2	6	7	2	6	7	10.7	45.191	By matching	By MS/MS	By MS/MS	27850000	3727900	12875000	11247000	5375800	5777000	7084400
P35241	Radixin	RDX	10	2	2	9	10	10	1	2	2	1	2	2	12.9	13.136	By matching	By MS/MS	By MS/MS	8883100	753850	4563800	3565500	0	3255000	3700300
P46060	Ran GTPase-activating protein 1	RANGAP1	2	2	2	1	1	2	1	1	2	1	1	2	4.3	12.501	By matching	By MS/MS	By MS/MS	4599900	797050	1764400	2038500	0	0	2174600
Q9H6Z4	Ran-binding protein 3	RANBP3	2	2	2	2	2	2	2	2	2	2	2	2	4.6	12.735	By MS/MS	By MS/MS	By MS/MS	19712000	5018700	10330000	4363000	4833100	6217500	3790600
P43487	Ran-specific GTPase-activating protein	RANBP1	3	3	3	1	2	3	1	2	3	1	2	3	27.9	26.878	By MS/MS	By MS/MS	By MS/MS	26703000	3049900	13845000	9808300	0	8771400	5843600
Q13283	Ras GTPase-activating protein-binding protein 1	G3BP1	5	5	5	3	5	5	3	5	5	3	5	5	15	78.946	By MS/MS	By MS/MS	By MS/MS	68411000	8856200	35964000	23591000	12155000	16100000	13703000
Q9UN86	Ras GTPase-activating protein-binding protein 2	G3BP2	2	2	2	2	2	2	2	2	2	2	2	2	4.4	28.004	By MS/MS	By MS/MS	By MS/MS	21256000	4031500	10643000	6581500	3961900	5712900	5335500
P46940	Ras GTPase-activating-like protein IQGAP1	IQGAP1	23	23	23	21	20	23	21	20	23	21	20	23	18.1	275.58	By MS/MS	By MS/MS	By MS/MS	433820000	108520000	169380000	155920000	112900000	72528000	93393000
P63000;P15153	Ras-related C3 botulinum toxin substrate 1;Ras-related C3 botulinum toxin substrate 2	RAC1;RAC2	7	7	6	6	6	6	6	6	6	5	5	5	32.8	48.338	By MS/MS	By MS/MS	By MS/MS	273830000	60563000	126980000	86281000	84150000	64268000	76399000
P61026	Ras-related protein Rab-10	RAB10	5	4	4	4	5	4	3	4	3	3	4	3	29	35.969	By MS/MS	By MS/MS	By MS/MS	41121000	7332100	20612000	13177000	7862400	8273800	10258000
Q15907;P62491	Ras-related protein Rab-11B;Ras-related protein Rab-11A	RAB11B;RAB11A	7	7	7	6	6	7	6	6	7	6	6	7	31.2	48.43	By MS/MS	By MS/MS	By MS/MS	122970000	29019000	47901000	46053000	20238000	22566000	45910000
P61106	Ras-related protein Rab-14	RAB14	5	5	5	1	4	3	1	4	3	1	4	3	32.6	68.861	By MS/MS	By MS/MS	By MS/MS	91920000	6809200	65733000	19378000	0	33162000	14648000
Q9NP72	Ras-related protein Rab-18	RAB18	7	7	7	6	7	6	6	7	6	6	7	6	47.1	189.55	By MS/MS	By MS/MS	By MS/MS	183830000	30829000	104240000	48768000	28738000	48074000	30377000
P62820	Ras-related protein Rab-1A	RAB1A	6	6	2	5	6	4	5	6	4	1	2	0	33.2	44.073	By MS/MS	By MS/MS	By MS/MS	232470000	43486000	92201000	96779000	45586000	41066000	65715000
P61019;Q8WUD1	Ras-related protein Rab-2A;Ras-related protein Rab-2B	RAB2A;RAB2B	7	7	7	7	7	7	7	7	7	7	7	7	35.4	105.56	By MS/MS	By MS/MS	By MS/MS	241940000	37907000	83747000	120290000	43273000	46383000	81072000
Q15286	Ras-related protein Rab-35	RAB35	2	2	2	0	1	1	0	1	1	0	1	1	12.9	11.523		By MS/MS	By MS/MS	666360	0	666360	0	0	621710	0
P51148;P61020;P20339	Ras-related protein Rab-5C;Ras-related protein Rab-5B;Ras-related protein Rab-5A	RAB5C;RAB5B;RAB5A	2	2	2	1	2	1	1	2	1	1	2	1	10.6	18.967	By MS/MS	By MS/MS	By MS/MS	18635000	3770500	5775200	9089300	0	0	4890100
P51149	Ras-related protein Rab-7a	RAB7A	8	8	8	4	8	8	4	8	8	4	8	8	43	192.61	By MS/MS	By MS/MS	By MS/MS	166730000	22869000	69418000	74446000	27397000	29643000	41378000
P61224;A6NIZ1;P62834	Ras-related protein Rap-1b;Ras-related protein Rap-1b-like protein;Ras-related protein Rap-1A	RAP1B;RAP1A	4	4	4	3	4	4	3	4	4	3	4	4	27.7	26.104	By MS/MS	By MS/MS	By MS/MS	81628000	15637000	30133000	35858000	15904000	11673000	20425000
Q8TDY2	RB1-inducible coiled-coil protein 1	RB1CC1	2	2	2	2	0	2	2	0	2	2	0	2	1.1	12.593	By MS/MS		By MS/MS	10971000	4427400	0	6543600	0	0	6105000
Q9BRX8	Redox-regulatory protein FAM213A	FAM213A	4	4	4	1	4	2	1	4	2	1	4	2	18.3	29.05	By MS/MS	By MS/MS	By MS/MS	33827000	1742200	21607000	10478000	0	6923400	10100000
P18754	Regulator of chromosome condensation	RCC1	4	4	4	1	3	4	1	3	4	1	3	4	13.1	74.879	By matching	By MS/MS	By MS/MS	28868000	626640	10587000	17654000	0	7605700	10509000
Q96DB5	Regulator of microtubule dynamics protein 1	RMDN1	2	2	2	2	2	2	2	2	2	2	2	2	9.2	13.586	By matching	By MS/MS	By MS/MS	3877600	550700	2198300	1128500	671420	1430200	910330
Q96TC7	Regulator of microtubule dynamics protein 3	RMDN3	5	5	5	3	5	5	3	5	5	3	5	5	14.9	56.934	By matching	By MS/MS	By MS/MS	40845000	3145400	28528000	9171900	4899700	19547000	7041000
Q92900	Regulator of nonsense transcripts 1	UPF1	4	4	4	3	4	3	3	4	3	3	4	3	6.1	25.379	By matching	By MS/MS	By MS/MS	28268000	4807700	17576000	5884600	6965600	9875400	7616800
Q15293	Reticulocalbin-1	RCN1	5	5	5	5	4	4	5	4	4	5	4	4	16.3	62.814	By MS/MS	By MS/MS	By MS/MS	65511000	16319000	35002000	14190000	15216000	21379000	12453000
Q14257	Reticulocalbin-2	RCN2	3	3	3	2	3	3	2	3	3	2	3	3	18	60.799	By MS/MS	By MS/MS	By MS/MS	10899000	1604700	5780700	3513300	2281200	3302200	2912300
Q96D15	Reticulocalbin-3	RCN3	2	2	2	2	2	2	2	2	2	2	2	2	7.9	16.923	By MS/MS	By MS/MS	By MS/MS	14276000	3571100	8553700	2151600	3222300	5111400	2066700
Q9NQC3	Reticulon-4	RTN4	2	2	2	2	2	2	2	2	2	2	2	2	2.4	16.592	By MS/MS	By MS/MS	By MS/MS	71304000	13465000	38763000	19076000	10059000	16828000	12021000
Q8NFJ5	Retinoic acid-induced protein 3	GPRC5A	2	2	2	2	2	2	2	2	2	2	2	2	7.6	15.846	By MS/MS	By MS/MS	By MS/MS	56565000	10145000	20366000	26054000	8786300	8769700	13584000
P52565	Rho GDP-dissociation inhibitor 1	ARHGDIA	8	8	8	5	8	7	5	8	7	5	8	7	48.5	323.31	By MS/MS	By MS/MS	By MS/MS	866860000	123910000	486700000	256260000	160390000	228750000	208100000
P52566	Rho GDP-dissociation inhibitor 2	ARHGDIB	5	5	5	3	5	5	3	5	5	3	5	5	27.4	323.31	By MS/MS	By MS/MS	By MS/MS	465000000	65087000	241720000	158200000	72009000	106760000	90383000
Q07960	Rho GTPase-activating protein 1	ARHGAP1	4	4	4	2	4	4	2	4	4	2	4	4	12.3	37.259	By MS/MS	By MS/MS	By MS/MS	58584000	8380100	24732000	25471000	9515500	12094000	16253000
Q9NRY4	Rho GTPase-activating protein 35	ARHGAP35	2	2	2	1	2	2	1	2	2	1	2	2	2.1	16.41	By MS/MS	By MS/MS	By MS/MS	6001100	745820	3105100	2150200	0	1646300	1727300
O75116	Rho-associated protein kinase 2	ROCK2	2	2	2	0	2	2	0	2	2	0	2	2	1.9	14.629		By MS/MS	By matching	7512200	0	4987400	2524800	0	2639600	2034600
P08134	Rho-related GTP-binding protein RhoC	RHOC	7	7	3	7	7	7	7	7	7	3	3	3	39.4	50.625	By MS/MS	By MS/MS	By MS/MS	255690000	44271000	117930000	93489000	40218000	60571000	59403000
P13489	Ribonuclease inhibitor	RNH1	10	10	10	8	9	10	8	9	10	8	9	10	31.5	146.2	By MS/MS	By MS/MS	By MS/MS	279830000	51310000	126600000	101920000	48850000	65593000	57486000
O00584	Ribonuclease T2	RNASET2	3	3	3	2	3	3	2	3	3	2	3	3	12.9	17.742	By matching	By MS/MS	By MS/MS	10549000	1532700	6824400	2192100	2016700	4405100	1473900
Q9P2E9	Ribosome-binding protein 1	RRBP1	26	26	26	21	25	24	21	25	24	21	25	24	22.6	323.31	By MS/MS	By MS/MS	By MS/MS	503210000	113570000	236820000	152820000	131890000	129230000	121070000
P38159;Q96E39	RNA-binding motif protein, X chromosome;RNA-binding motif protein, X chromosome, N-terminally processed;RNA binding motif protein, X-linked-like-1	RBMX;RBMXL1	8	8	8	8	8	8	8	8	8	8	8	8	21.2	123.62	By MS/MS	By MS/MS	By MS/MS	275990000	66864000	122530000	86600000	55212000	70380000	54978000
Q96PK6	RNA-binding protein 14	RBM14	7	7	7	4	7	6	4	7	6	4	7	6	14.5	157.82	By MS/MS	By MS/MS	By MS/MS	127480000	23690000	62383000	41406000	26340000	22994000	20107000
P49756	RNA-binding protein 25	RBM25	3	3	3	3	3	3	3	3	3	3	3	3	5.9	21.369	By matching	By MS/MS	By MS/MS	43944000	9194600	22410000	12340000	7770700	12126000	8521600
P98179	RNA-binding protein 3	RBM3	2	2	2	2	2	2	2	2	2	2	2	2	21	16.39	By MS/MS	By MS/MS	By MS/MS	113730000	28608000	44570000	40556000	14414000	16712000	23293000
Q14498	RNA-binding protein 39	RBM39	5	5	5	4	5	5	4	5	5	4	5	5	10.8	135.37	By MS/MS	By MS/MS	By MS/MS	56474000	9985800	27619000	18869000	12639000	12921000	15678000
A0AV96	RNA-binding protein 47	RBM47	3	3	3	1	3	3	1	3	3	1	3	3	6.1	16.785	By matching	By MS/MS	By MS/MS	15126000	1964400	5996200	7165700	0	0	4850300
Q01844	RNA-binding protein EWS	EWSR1	4	4	4	4	4	4	4	4	4	4	4	4	10.8	32.833	By MS/MS	By MS/MS	By MS/MS	122840000	21288000	75908000	25644000	12949000	28869000	28590000
P35637	RNA-binding protein FUS	FUS	5	5	4	5	5	5	5	5	5	4	4	4	9.3	140.51	By MS/MS	By MS/MS	By MS/MS	334600000	58633000	186550000	89414000	65572000	101990000	59968000
Q9UKM9	RNA-binding protein Raly	RALY	5	5	5	5	4	4	5	4	4	5	4	4	19	28.851	By MS/MS	By MS/MS	By MS/MS	55769000	11375000	23288000	21106000	11181000	10514000	10630000
P22087	rRNA 2-O-methyltransferase fibrillarin	FBL	11	11	10	7	11	10	7	11	10	6	10	9	43.6	119.22	By MS/MS	By MS/MS	By MS/MS	277790000	47767000	136430000	93585000	64614000	68760000	72661000
Q96T51	RUN and FYVE domain-containing protein 1	RUFY1	4	4	4	3	4	2	3	4	2	3	4	2	8.8	23.56	By matching	By MS/MS	By matching	15640000	2807800	8294200	4538400	3651300	4717100	4956700
Q9Y265	RuvB-like 1	RUVBL1	4	4	4	4	4	4	4	4	4	4	4	4	12.3	27.746	By matching	By MS/MS	By MS/MS	38231000	7772400	18535000	11923000	10986000	12184000	13616000
Q9Y230	RuvB-like 2	RUVBL2	3	3	3	2	3	3	2	3	3	2	3	3	8	22.219	By MS/MS	By MS/MS	By MS/MS	22872000	3281800	11816000	7773400	6494600	8242000	7374900
Q8NBX0	Saccharopine dehydrogenase-like oxidoreductase	SCCPDH	2	2	2	0	2	1	0	2	1	0	2	1	10	23.268		By MS/MS	By matching	17153000	0	12461000	4692500	0	5457900	0
P31153	S-adenosylmethionine synthase isoform type-2	MAT2A	7	7	7	6	7	6	6	7	6	6	7	6	21.5	50.978	By MS/MS	By MS/MS	By MS/MS	163780000	33854000	80085000	49845000	27126000	35282000	27676000
P82979	SAP domain-containing ribonucleoprotein	SARNP	2	2	2	1	2	2	1	2	2	1	2	2	13.8	69.452	By matching	By MS/MS	By matching	14355000	2393300	8022800	3939400	0	4055500	2498800
P16615	Sarcoplasmic/endoplasmic reticulum calcium ATPase 2	ATP2A2	11	11	9	7	11	8	7	11	8	5	9	6	13.1	138.17	By MS/MS	By MS/MS	By MS/MS	193210000	36815000	93370000	63024000	41063000	34828000	39235000
Q93084	Sarcoplasmic/endoplasmic reticulum calcium ATPase 3	ATP2A3	6	4	4	4	6	5	2	4	3	2	4	3	5.9	27.125	By MS/MS	By MS/MS	By MS/MS	31454000	5781700	16982000	8690200	7079000	6056800	8268700
Q15424	Scaffold attachment factor B1	SAFB	6	6	3	2	6	5	2	6	5	1	3	2	11.4	155.32	By MS/MS	By MS/MS	By MS/MS	62680000	5588500	43128000	13963000	11076000	15887000	12160000
Q14151	Scaffold attachment factor B2	SAFB2	5	2	2	3	5	5	2	2	2	2	2	2	9.7	32.557	By MS/MS	By MS/MS	By MS/MS	5286600	973790	2969000	1343800	1007100	1590800	1030900
Q12765	Secernin-1	SCRN1	3	3	3	3	3	3	3	3	3	3	3	3	11.6	29.438	By MS/MS	By MS/MS	By MS/MS	56349000	12131000	31679000	12539000	8617400	16658000	7467900
Q13228	Selenium-binding protein 1	SELENBP1	19	19	19	15	18	18	15	18	18	15	18	18	55.3	263.25	By MS/MS	By MS/MS	By MS/MS	981920000	129160000	499890000	352870000	131980000	251650000	238200000
P35270	Sepiapterin reductase	SPR	2	2	2	0	2	1	0	2	1	0	2	1	10.7	18.168		By MS/MS	By matching	18114000	0	16412000	1702600	0	4756400	0
Q9NVA2	Septin-11	2011-09-01	3	2	1	3	3	3	2	2	2	1	1	1	10.5	15.249	By MS/MS	By MS/MS	By MS/MS	15932000	8061700	5419400	2451100	5756000	6222800	4025800
Q15019	Septin-2	2002-09-01	6	6	6	4	6	5	4	6	5	4	6	5	20.2	54.121	By MS/MS	By MS/MS	By MS/MS	85359000	19296000	42842000	23221000	23353000	27977000	20534000
Q16181	Septin-7	2007-09-01	7	7	7	5	7	7	5	7	7	5	7	7	18.3	83.591	By MS/MS	By MS/MS	By MS/MS	259400000	133490000	44717000	81187000	98084000	64692000	58706000
Q92599	Septin-8	2008-09-01	3	3	2	2	3	3	2	3	3	1	2	2	7	32.505	By MS/MS	By MS/MS	By MS/MS	40936000	7800700	22096000	11040000	5818800	11328000	7204600
Q9UHD8	Septin-9	2009-09-01	6	6	6	6	6	6	6	6	6	6	6	6	12.6	43.995	By MS/MS	By MS/MS	By MS/MS	93932000	20502000	42205000	31225000	29178000	34719000	24739000
Q13501	Sequestosome-1	SQSTM1	4	4	4	0	4	2	0	4	2	0	4	2	15.9	78.548		By MS/MS	By matching	44140000	0	34474000	9666000	0	15937000	9796400
P83111	Serine beta-lactamase-like protein LACTB, mitochondrial	LACTB	2	2	2	1	2	1	1	2	1	1	2	1	4.4	21.697	By MS/MS	By MS/MS	By MS/MS	3901800	507510	2901200	493090	0	2706800	0
Q9UQ35	Serine/arginine repetitive matrix protein 2	SRRM2	5	5	5	4	5	5	4	5	5	4	5	5	2.8	51.767	By matching	By MS/MS	By MS/MS	37784000	7525300	19120000	11138000	8254000	9779100	8568900
Q07955	Serine/arginine-rich splicing factor 1	SRSF1	7	7	7	5	7	6	5	7	6	5	7	6	22.6	46.625	By MS/MS	By MS/MS	By MS/MS	161540000	30904000	72276000	58366000	38268000	44201000	43473000
O75494;Q8WXF0	Serine/arginine-rich splicing factor 10;Serine/arginine-rich splicing factor 12	SRSF10;SRSF12	2	2	2	2	2	2	2	2	2	2	2	2	8.4	16.418	By MS/MS	By MS/MS	By MS/MS	34006000	9146100	9459800	15400000	8288300	4612800	9785100
Q01130;Q9BRL6	Serine/arginine-rich splicing factor 2;Serine/arginine-rich splicing factor 8	SRSF2;SRSF8	2	2	2	2	2	2	2	2	2	2	2	2	10.9	70.387	By MS/MS	By MS/MS	By MS/MS	84284000	13608000	48606000	22070000	9846700	22480000	14737000
P84103	Serine/arginine-rich splicing factor 3	SRSF3	3	2	2	3	3	3	2	2	2	2	2	2	18.3	15.098	By MS/MS	By MS/MS	By MS/MS	228230000	33984000	134520000	59727000	23256000	61949000	33325000
Q13243	Serine/arginine-rich splicing factor 5	SRSF5	4	4	4	3	4	3	3	4	3	3	4	3	19.1	37.62	By MS/MS	By MS/MS	By MS/MS	56914000	9003600	29647000	18263000	10594000	14190000	12666000
Q13247	Serine/arginine-rich splicing factor 6	SRSF6	4	4	4	3	3	3	3	3	3	3	3	3	8.7	24.288	By MS/MS	By MS/MS	By MS/MS	30696000	6554800	5557900	18583000	7211700	0	14091000
Q16629	Serine/arginine-rich splicing factor 7	SRSF7	5	5	4	4	5	4	4	5	4	3	4	3	24.4	48.92	By MS/MS	By MS/MS	By MS/MS	316080000	75561000	155330000	85190000	63400000	68534000	43026000
Q9Y6E0;Q9P289;O00506	Serine/threonine-protein kinase 24;Serine/threonine-protein kinase 24 36 kDa subunit;Serine/threonine-protein kinase 24 12 kDa subunit;Serine/threonine-protein kinase 26;Serine/threonine-protein kinase 25	STK24;STK26;STK25	2	2	2	1	2	1	1	2	1	1	2	1	6.8	12.467	By matching	By MS/MS	By MS/MS	19289000	1078400	16790000	1419900	0	8430300	0
O15075	Serine/threonine-protein kinase DCLK1	DCLK1	2	2	2	2	2	2	2	2	2	2	2	2	3.5	13.428	By matching	By MS/MS	By MS/MS	12756000	3208000	3522000	6026100	2422700	1903800	3609700
O95747	Serine/threonine-protein kinase OSR1	OXSR1	4	4	3	3	4	3	3	4	3	2	3	2	9.7	26.628	By matching	By MS/MS	By MS/MS	25427000	4670700	11546000	9211200	3954600	5138900	5633300
Q13177;O75914	Serine/threonine-protein kinase PAK 2;PAK-2p27;PAK-2p34;Serine/threonine-protein kinase PAK 3	PAK2;PAK3	2	2	2	1	2	2	1	2	2	1	2	2	6.3	15.804	By matching	By MS/MS	By MS/MS	20641000	1305000	9786800	9548900	0	8935900	6756500
P63151;Q66LE6	Serine/threonine-protein phosphatase 2A 55 kDa regulatory subunit B alpha isoform;Serine/threonine-protein phosphatase 2A 55 kDa regulatory subunit B delta isoform	PPP2R2A;PPP2R2D	8	8	8	7	7	8	7	7	8	7	7	8	26	59.167	By MS/MS	By MS/MS	By MS/MS	98271000	18249000	37770000	42252000	14843000	20468000	26974000
P30153	Serine/threonine-protein phosphatase 2A 65 kDa regulatory subunit A alpha isoform	PPP2R1A	11	11	11	8	11	10	8	11	10	8	11	10	24.6	89.601	By MS/MS	By MS/MS	By MS/MS	335340000	46926000	177360000	111060000	57453000	50177000	71330000
P67775;P62714	Serine/threonine-protein phosphatase 2A catalytic subunit alpha isoform;Serine/threonine-protein phosphatase 2A catalytic subunit beta isoform	PPP2CA;PPP2CB	5	5	4	1	5	4	1	5	4	0	4	3	23.9	66.878	By MS/MS	By MS/MS	By MS/MS	100390000	6071100	55644000	38675000	0	19008000	26173000
P53041	Serine/threonine-protein phosphatase 5	PPP5C	3	3	3	3	3	3	3	3	3	3	3	3	8.8	17.621	By matching	By MS/MS	By MS/MS	11689000	2189100	5739000	3761200	3678100	5338500	4858000
Q5H9R7	Serine/threonine-protein phosphatase 6 regulatory subunit 3	PPP6R3	3	3	3	1	3	2	1	3	2	1	3	2	5.2	21.846	By matching	By MS/MS	By MS/MS	9381900	1030600	6440500	1910800	0	2881100	2696200
P62136	Serine/threonine-protein phosphatase PP1-alpha catalytic subunit	PPP1CA	7	7	2	3	7	6	3	7	6	1	2	2	23.6	56.018	By MS/MS	By MS/MS	By MS/MS	104670000	20316000	47520000	36838000	22777000	16592000	20347000
P62140	Serine/threonine-protein phosphatase PP1-beta catalytic subunit	PPP1CB	7	2	2	3	7	6	1	2	2	1	2	2	26	15.191	By MS/MS	By MS/MS	By MS/MS	24859000	6314500	9132200	9412300	0	5056900	6242900
Q9Y3F4	Serine-threonine kinase receptor-associated protein	STRAP	4	4	4	3	4	3	3	4	3	3	4	3	16.6	29.977	By MS/MS	By MS/MS	By MS/MS	28892000	6162300	14103000	8626400	9720800	8927700	9882300
P49591	Serine--tRNA ligase, cytoplasmic	SARS	7	7	7	5	7	6	5	7	6	5	7	6	19.6	69.226	By MS/MS	By MS/MS	By MS/MS	102280000	13430000	52000000	36854000	12258000	19911000	22618000
P02787	Serotransferrin	TF	41	41	40	39	37	32	39	37	32	38	36	31	61	323.31	By MS/MS	By MS/MS	By MS/MS	3789000000	1554300000	1605900000	628840000	1385700000	735010000	416260000
Q96P63	Serpin B12	SERPINB12	3	3	3	3	2	3	3	2	3	3	2	3	8.1	17.622	By MS/MS	By matching	By MS/MS	33007000	12904000	5632700	14471000	11960000	0	8188000
P29508;P48594	Serpin B3;Serpin B4	SERPINB3;SERPINB4	2	2	2	1	2	2	1	2	2	1	2	2	10.5	13.016	By matching	By MS/MS	By MS/MS	10407000	962740	3845500	5598700	0	0	3012100
P35237	Serpin B6	SERPINB6	5	5	5	5	5	5	5	5	5	5	5	5	20.5	49.812	By MS/MS	By MS/MS	By MS/MS	127830000	31019000	49124000	47686000	22674000	20185000	20537000
P50454	Serpin H1	SERPINH1	10	10	10	9	10	6	9	10	6	9	10	6	35.2	151.11	By MS/MS	By MS/MS	By MS/MS	356450000	92347000	225890000	38218000	98313000	97538000	46169000
Q9BXP5	Serrate RNA effector molecule homolog	SRRT	5	5	5	3	5	5	3	5	5	3	5	5	10.2	58.511	By matching	By MS/MS	By MS/MS	38560000	4841200	24380000	9339000	7340700	14266000	8649900
CON__P02768-1;P02768	Serum albumin	ALB	64	64	59	54	63	53	54	63	53	49	58	48	83.3	323.31	By MS/MS	By MS/MS	By MS/MS	64391000000	25589000000	23886000000	14916000000	24461000000	11319000000	6150200000			+
P02743	Serum amyloid P-component;Serum amyloid P-component(1-203)	APCS	5	5	5	5	3	5	5	3	5	5	3	5	25.1	42.497	By MS/MS	By MS/MS	By MS/MS	74919000	37619000	13522000	23778000	35315000	10528000	13510000
P10768	S-formylglutathione hydrolase	ESD	3	3	3	3	2	3	3	2	3	3	2	3	17.4	28.785	By MS/MS	By MS/MS	By MS/MS	134750000	26862000	40521000	67371000	26677000	30847000	44650000
O75368	SH3 domain-binding glutamic acid-rich-like protein	SH3BGRL	10	10	10	8	10	8	8	10	8	8	10	8	84.2	160.84	By MS/MS	By MS/MS	By MS/MS	864490000	116740000	466890000	280870000	134860000	257720000	154850000
A0MZ66	Shootin-1	KIAA1598	4	4	4	4	4	4	4	4	4	4	4	4	9.7	26.099	By MS/MS	By MS/MS	By MS/MS	18894000	3919400	8519100	6455200	6487200	7187400	7167000
P45954	Short/branched chain specific acyl-CoA dehydrogenase, mitochondrial	ACADSB	13	13	13	10	13	13	10	13	13	10	13	13	37.5	222.75	By MS/MS	By MS/MS	By MS/MS	507400000	79851000	139140000	288410000	85163000	72459000	161190000
Q9NR45	Sialic acid synthase	NANS	8	8	8	5	8	7	5	8	7	5	8	7	33.4	81.684	By MS/MS	By MS/MS	By MS/MS	205910000	28812000	111970000	65130000	31439000	52296000	38988000
Q9H9B4	Sideroflexin-1	SFXN1	7	7	7	3	5	7	3	5	7	3	5	7	19.6	70.373	By MS/MS	By MS/MS	By MS/MS	91754000	10265000	30234000	51256000	9399300	12313000	30617000
Q9BWM7	Sideroflexin-3	SFXN3	4	4	4	3	3	2	3	3	2	3	3	2	16.8	25.437	By MS/MS	By MS/MS	By MS/MS	42150000	5711800	19922000	16516000	6268000	9413500	9202100
P37108	Signal recognition particle 14 kDa protein	SRP14	3	3	3	3	3	2	3	3	2	3	3	2	41.2	43.479	By MS/MS	By MS/MS	By MS/MS	97998000	26908000	58129000	12962000	17427000	27460000	14198000
P49458	Signal recognition particle 9 kDa protein	SRP9	3	3	3	2	3	2	2	3	2	2	3	2	34.9	21.637	By matching	By MS/MS	By MS/MS	43876000	5603100	24594000	13679000	5657200	8184000	8820500
Q9Y5M8	Signal recognition particle receptor subunit beta	SRPRB	2	2	2	1	2	1	1	2	1	1	2	1	11.8	12.936	By matching	By MS/MS	By MS/MS	7117600	1234100	4369800	1513700	0	2935700	0
Q9UHB9	Signal recognition particle subunit SRP68	SRP68	4	4	4	2	2	3	2	2	3	2	2	3	8.3	22.148	By MS/MS	By MS/MS	By MS/MS	16587000	2264700	6684800	7637400	0	4119500	3423400
O76094	Signal recognition particle subunit SRP72	SRP72	2	2	2	1	2	2	1	2	2	1	2	2	4.8	26.264	By matching	By MS/MS	By MS/MS	15939000	1882300	9946300	4110800	0	4620400	2622100
P42224	Signal transducer and activator of transcription 1-alpha/beta	STAT1	23	23	23	17	23	20	17	23	20	17	23	20	32.8	323.31	By MS/MS	By MS/MS	By MS/MS	1216400000	202330000	820440000	193660000	182250000	356680000	116140000
P52630	Signal transducer and activator of transcription 2	STAT2	3	3	3	1	3	1	1	3	1	1	3	1	5.5	106.05	By MS/MS	By MS/MS	By MS/MS	30078000	3471700	24020000	2587000	0	12113000	0
P40763	Signal transducer and activator of transcription 3	STAT3	4	4	4	4	4	4	4	4	4	4	4	4	9	101.9	By MS/MS	By MS/MS	By MS/MS	65267000	10741000	35795000	18731000	10628000	15851000	10966000
Q04837	Single-stranded DNA-binding protein, mitochondrial	SSBP1	3	3	3	2	3	2	2	3	2	2	3	2	20.9	56.011	By MS/MS	By MS/MS	By MS/MS	50214000	6052600	30859000	13302000	7914700	18795000	9273100
Q5T750	Skin-specific protein 32	XP32	3	3	3	1	0	3	1	0	3	1	0	3	14	23.676	By MS/MS		By MS/MS	29940000	1247800	0	28693000	0	0	17902000
O00193	Small acidic protein	SMAP	3	3	3	1	3	3	1	3	3	1	3	3	21.9	161.25	By matching	By MS/MS	By MS/MS	27882000	1720400	17001000	9160600	0	13064000	7125800
P62314	Small nuclear ribonucleoprotein Sm D1	SNRPD1	2	2	2	2	2	2	2	2	2	2	2	2	27.7	16.401	By matching	By MS/MS	By MS/MS	91471000	16916000	46310000	28244000	18326000	16601000	14229000
P62318	Small nuclear ribonucleoprotein Sm D3	SNRPD3	3	3	3	3	3	3	3	3	3	3	3	3	31.7	41.403	By MS/MS	By MS/MS	By MS/MS	97901000	20916000	45805000	31180000	14838000	21646000	17265000
P63162;P14678	Small nuclear ribonucleoprotein-associated protein N;Small nuclear ribonucleoprotein-associated proteins B and B	SNRPN;SNRPB	2	2	2	0	2	2	0	2	2	0	2	2	9.2	11.225		By MS/MS	By MS/MS	15936000	0	8160200	7776100	0	0	4183600
Q13126	S-methyl-5-thioadenosine phosphorylase	MTAP	2	2	2	2	2	2	2	2	2	2	2	2	9.9	27.318	By matching	By MS/MS	By matching	39008000	5786400	22954000	10267000	4758800	12903000	5303900
P05023	Sodium/potassium-transporting ATPase subunit alpha-1	ATP1A1	17	17	17	10	17	17	10	17	17	10	17	17	23.2	308.2	By MS/MS	By MS/MS	By MS/MS	333980000	32028000	129570000	172390000	45508000	67566000	120550000
P05026	Sodium/potassium-transporting ATPase subunit beta-1	ATP1B1	5	5	5	2	4	5	2	4	5	2	4	5	21.5	70.585	By MS/MS	By MS/MS	By MS/MS	102170000	6758100	29204000	66207000	9848000	16439000	36486000
P55011	Solute carrier family 12 member 2	SLC12A2	13	13	13	9	12	10	9	12	10	9	12	10	15.6	190.46	By MS/MS	By MS/MS	By MS/MS	234900000	32487000	116520000	85900000	39212000	56404000	57702000
Q00796	Sorbitol dehydrogenase	SORD	11	11	11	9	11	11	9	11	11	9	11	11	44.5	220.99	By MS/MS	By MS/MS	By MS/MS	401280000	47959000	214100000	139220000	37516000	120690000	88305000
Q13596	Sorting nexin-1	SNX1	7	7	6	2	7	4	2	7	4	1	6	3	15.7	42.891	By MS/MS	By MS/MS	By MS/MS	55624000	6126800	37669000	11828000	10407000	12398000	12720000
O60749	Sorting nexin-2	SNX2	4	3	3	4	4	3	3	3	2	3	3	2	10.6	32.607	By MS/MS	By MS/MS	By MS/MS	27864000	7080300	13513000	7270400	6338500	5591900	7507400
Q9Y5X3	Sorting nexin-5	SNX5	2	2	2	1	1	2	1	1	2	1	1	2	5.2	11.12	By matching	By MS/MS	By MS/MS	4566200	1029400	1087700	2449100	0	0	1962900
Q9UNH7	Sorting nexin-6;Sorting nexin-6, N-terminally processed	SNX6	3	3	3	1	3	2	1	3	2	1	3	2	9.6	18.015	By matching	By MS/MS	By MS/MS	16047000	1896100	9653000	4497600	3033600	3650700	2809000
Q13813	Spectrin alpha chain, non-erythrocytic 1	SPTAN1	18	18	18	15	17	17	15	17	17	15	17	17	10.8	148.12	By MS/MS	By MS/MS	By MS/MS	139200000	27570000	60244000	51382000	38084000	39086000	43433000
Q01082	Spectrin beta chain, non-erythrocytic 1	SPTBN1	11	11	11	9	11	11	9	11	11	9	11	11	7.2	219.4	By MS/MS	By MS/MS	By MS/MS	8233000000	20039000	3861600000	4351400000	1289200000	1363400000	1418300000
P52788	Spermine synthase	SMS	7	7	7	5	6	6	5	6	6	5	6	6	21.3	64.776	By MS/MS	By MS/MS	By MS/MS	88798000	11712000	57842000	19244000	16370000	28232000	16761000
P63208	S-phase kinase-associated protein 1	SKP1	2	2	2	1	2	2	1	2	2	1	2	2	17.8	36.829	By MS/MS	By MS/MS	By MS/MS	17615000	4085600	8437600	5091500	0	5441900	4333600
O95470	Sphingosine-1-phosphate lyase 1	SGPL1	2	2	2	2	2	2	2	2	2	2	2	2	5.5	57.365	By MS/MS	By MS/MS	By MS/MS	63339000	12571000	23810000	26958000	10293000	10098000	14705000
Q13838;O00148	Spliceosome RNA helicase DDX39B;ATP-dependent RNA helicase DDX39A	DDX39B;DDX39A	9	9	9	9	8	9	9	8	9	9	8	9	22.7	68.818	By MS/MS	By MS/MS	By MS/MS	433490000	76141000	182120000	175230000	66147000	71388000	94266000
Q15637	Splicing factor 1	SF1	2	2	2	1	2	1	1	2	1	1	2	1	4.2	15.018	By matching	By MS/MS	By matching	13530000	1616200	8751000	3162300	0	0	2891300
Q15459	Splicing factor 3A subunit 1	SF3A1	8	8	8	7	8	7	7	8	7	7	8	7	13.6	60.477	By MS/MS	By MS/MS	By MS/MS	62986000	13529000	29710000	19748000	14925000	14095000	18747000
O75533	Splicing factor 3B subunit 1	SF3B1	6	6	6	3	5	3	3	5	3	3	5	3	6.1	66.758	By MS/MS	By MS/MS	By MS/MS	19573000	3660700	10605000	5307400	7513300	5870900	7820900
Q13435	Splicing factor 3B subunit 2	SF3B2	5	5	5	3	5	5	3	5	5	3	5	5	7.3	33.167	By MS/MS	By MS/MS	By MS/MS	49339000	7240800	25494000	16605000	9730100	11319000	9545500
Q15393	Splicing factor 3B subunit 3	SF3B3	5	5	5	3	5	5	3	5	5	3	5	5	6.2	33.665	By MS/MS	By MS/MS	By MS/MS	42777000	7441900	22454000	12881000	9513400	13045000	9182600
P23246	Splicing factor, proline- and glutamine-rich	SFPQ	10	9	9	7	9	10	6	8	9	6	8	9	21.8	158.2	By MS/MS	By MS/MS	By MS/MS	324810000	60973000	151550000	112290000	69498000	81900000	73021000
Q15020	Squamous cell carcinoma antigen recognized by T-cells 3	SART3	4	4	4	3	3	4	3	3	4	3	3	4	5.4	26.019	By MS/MS	By MS/MS	By MS/MS	21386000	4209500	7368100	9808500	5128000	4676500	5885600
Q14247	Src substrate cortactin	CTTN	6	6	6	5	6	6	5	6	6	5	6	6	19.1	121.91	By MS/MS	By MS/MS	By MS/MS	49217000	10457000	19636000	19125000	11178000	12053000	12819000
Q7KZF4	Staphylococcal nuclease domain-containing protein 1	SND1	11	11	11	10	10	11	10	10	11	10	10	11	17.5	118.22	By MS/MS	By MS/MS	By MS/MS	215970000	46364000	97188000	72417000	49224000	54744000	46680000
Q9H2G2	STE20-like serine/threonine-protein kinase	SLK	6	6	6	5	5	5	5	5	5	5	5	5	6.2	39.561	By MS/MS	By MS/MS	By MS/MS	33780000	7717300	15374000	10689000	6188600	11205000	8256000
P38646	Stress-70 protein, mitochondrial	HSPA9	23	23	23	15	23	21	15	23	21	15	23	21	37.1	323.31	By MS/MS	By MS/MS	By MS/MS	1836200000	289300000	886460000	660470000	284610000	401790000	391120000
P31948	Stress-induced-phosphoprotein 1	STIP1	11	11	11	8	11	10	8	11	10	8	11	10	29.5	79.16	By MS/MS	By MS/MS	By MS/MS	227460000	38687000	129710000	59058000	34688000	59503000	38835000
Q13033	Striatin-3	STRN3	2	2	2	2	1	2	2	1	2	2	1	2	4.9	17.096	By MS/MS	By MS/MS	By MS/MS	3074200	626450	1084700	1363000	711230	0	1161600
Q13586	Stromal interaction molecule 1	STIM1	2	2	2	2	1	2	2	1	2	2	1	2	3.2	12.719	By MS/MS	By MS/MS	By MS/MS	4513200	1580400	1326900	1606000	1923200	0	1445600
Q14683	Structural maintenance of chromosomes protein 1A	SMC1A	2	2	2	2	2	1	2	2	1	2	2	1	1.8	32.871	By MS/MS	By MS/MS	By MS/MS	10209000	3604100	5776600	827900	2603400	3144800	0
Q9UQE7	Structural maintenance of chromosomes protein 3	SMC3	2	2	2	1	2	1	1	2	1	1	2	1	2.7	11.011	By matching	By MS/MS	By matching	2859600	576520	1785200	497880	0	1665600	0
P31040	Succinate dehydrogenase [ubiquinone] flavoprotein subunit, mitochondrial	SDHA	7	7	7	4	7	5	4	7	5	4	7	5	15.5	51.56	By matching	By MS/MS	By MS/MS	56741000	9684400	28032000	19025000	15907000	16071000	18351000
P51649	Succinate-semialdehyde dehydrogenase, mitochondrial	ALDH5A1	3	3	3	3	3	3	3	3	3	3	3	3	6	18.683	By matching	By MS/MS	By MS/MS	12133000	4356200	4101200	3675300	2741500	6161400	2512000
Q96I99	Succinyl-CoA ligase [GDP-forming] subunit beta, mitochondrial	SUCLG2	5	5	5	2	5	4	2	5	4	2	5	4	10.2	36.832	By MS/MS	By MS/MS	By MS/MS	69504000	7665600	35329000	26509000	11568000	14704000	15244000
Q9Y6N5	Sulfide:quinone oxidoreductase, mitochondrial	SQRDL	11	11	11	8	11	9	8	11	9	8	11	9	32.2	134.49	By MS/MS	By MS/MS	By MS/MS	378450000	46937000	197640000	133870000	45879000	85076000	86278000
P51687	Sulfite oxidase, mitochondrial	SUOX	2	2	2	1	2	2	1	2	2	1	2	2	5.7	11.354	By matching	By MS/MS	By MS/MS	10919000	2386600	3533200	4999600	0	1724900	2979300
Q9UBT2	SUMO-activating enzyme subunit 2	UBA2	5	5	5	5	4	4	5	4	4	5	4	4	9.2	37.776	By MS/MS	By MS/MS	By MS/MS	40553000	10765000	21634000	8154500	9198500	11588000	6688200
P63279	SUMO-conjugating enzyme UBC9	UBE2I	2	2	2	2	2	2	2	2	2	2	2	2	16.5	14.298	By matching	By MS/MS	By matching	25793000	6936800	10482000	8374000	5437000	4370000	4897700
P00441	Superoxide dismutase [Cu-Zn]	SOD1	7	7	7	4	7	6	4	7	6	4	7	6	68.8	163.77	By MS/MS	By MS/MS	By MS/MS	1207400000	182960000	656130000	368320000	200860000	277430000	208290000
P04179	Superoxide dismutase [Mn], mitochondrial	SOD2	3	3	3	3	3	3	3	3	3	3	3	3	17.6	76.964	By MS/MS	By MS/MS	By MS/MS	127680000	33287000	59669000	34729000	25790000	25660000	20282000
Q6UWP8	Suprabasin	SBSN	4	4	4	4	4	4	4	4	4	4	4	4	20.7	47.371	By MS/MS	By MS/MS	By MS/MS	24492000	10113000	4057000	10321000	13230000	3535500	8045700
Q8TAQ2	SWI/SNF complex subunit SMARCC2	SMARCC2	5	5	5	2	4	3	2	4	3	2	4	3	6.1	49.396	By MS/MS	By MS/MS	By MS/MS	14074000	922610	10071000	3080300	2958300	3586000	3401500
O60264	SWI/SNF-related matrix-associated actin-dependent regulator of chromatin subfamily A member 5	SMARCA5	3	3	3	2	3	1	2	3	1	2	3	1	4.3	32.886	By MS/MS	By MS/MS	By MS/MS	13283000	2177800	9219300	1886100	2490600	4587100	0
Q96A49	Synapse-associated protein 1	SYAP1	4	4	4	3	4	4	3	4	4	3	4	4	13.4	93.733	By MS/MS	By MS/MS	By MS/MS	20012000	2796300	10299000	6917100	3596700	5570900	5006400
Q99536	Synaptic vesicle membrane protein VAT-1 homolog	VAT1	5	5	5	5	4	5	5	4	5	5	4	5	23.2	61.354	By MS/MS	By MS/MS	By MS/MS	132080000	37469000	49072000	45542000	38731000	25259000	26570000
P31431	Syndecan-4	SDC4	2	2	2	1	1	2	1	1	2	1	1	2	13.6	21.654	By MS/MS	By MS/MS	By MS/MS	11471000	1836000	3821400	5813900	0	0	5471700
Q9Y490	Talin-1	TLN1	36	36	36	29	35	31	29	35	31	29	35	31	19.3	323.31	By MS/MS	By MS/MS	By MS/MS	563200000	131510000	284160000	147540000	145540000	128610000	98015000
O15533	Tapasin	TAPBP	2	2	2	2	2	2	2	2	2	2	2	2	8	19.46	By matching	By MS/MS	By MS/MS	26319000	2895900	17175000	6248000	2658900	7177100	3389800
O60784	Target of Myb protein 1	TOM1	2	2	2	1	2	1	1	2	1	1	2	1	8.7	15.5	By matching	By MS/MS	By MS/MS	7641800	491310	6061200	1089300	0	3066100	0
P17987	T-complex protein 1 subunit alpha	TCP1	13	13	13	8	13	10	8	13	10	8	13	10	34	108.49	By MS/MS	By MS/MS	By MS/MS	187850000	38153000	95817000	53883000	31646000	44229000	31275000
P78371	T-complex protein 1 subunit beta	CCT2	8	8	8	6	6	7	6	6	7	6	6	7	23.4	120.42	By MS/MS	By MS/MS	By MS/MS	139150000	26552000	55098000	57495000	29509000	29542000	34946000
P50991	T-complex protein 1 subunit delta	CCT4	15	15	15	10	15	14	10	15	14	10	15	14	32.5	145.2	By MS/MS	By MS/MS	By MS/MS	380900000	62866000	197150000	120880000	71898000	71655000	78565000
P48643	T-complex protein 1 subunit epsilon	CCT5	9	9	9	5	9	7	5	9	7	5	9	7	19.8	132.52	By matching	By MS/MS	By MS/MS	89410000	7950100	52445000	29015000	15189000	23709000	25865000
Q99832	T-complex protein 1 subunit eta	CCT7	11	11	11	9	10	9	9	10	9	9	10	9	34.4	121.21	By MS/MS	By MS/MS	By MS/MS	198270000	35370000	100240000	62661000	38034000	41343000	39629000
P49368	T-complex protein 1 subunit gamma	CCT3	17	17	17	11	17	14	11	17	14	11	17	14	29.9	127.84	By MS/MS	By MS/MS	By MS/MS	412030000	66391000	205270000	140370000	71898000	81420000	77656000
P50990	T-complex protein 1 subunit theta	CCT8	17	17	17	12	16	17	12	16	17	12	16	17	33.4	147.67	By MS/MS	By MS/MS	By MS/MS	416320000	72127000	221860000	122340000	63088000	90486000	75442000
P40227	T-complex protein 1 subunit zeta	CCT6A	13	13	13	9	12	11	9	12	11	9	12	11	31.5	122.17	By MS/MS	By MS/MS	By MS/MS	189110000	27347000	104130000	57635000	23831000	45046000	32189000
P24821	Tenascin	TNC	33	33	33	28	31	18	28	31	18	28	31	18	23	323.31	By MS/MS	By MS/MS	By MS/MS	633140000	214010000	376460000	42666000	235550000	199130000	47352000
CON__Q2KIS7;P05452	Tetranectin	CLEC3B	2	2	2	2	2	2	2	2	2	2	2	2	12.9	24.683	By MS/MS	By MS/MS	By MS/MS	24324000	8003500	11286000	5034100	8242900	5599500	4275500			+
P52888	Thimet oligopeptidase	THOP1	2	2	2	1	2	2	1	2	2	1	2	2	5.7	13.057	By matching	By MS/MS	By MS/MS	11630000	2462400	5918200	3249000	0	2800400	3412000
P10599	Thioredoxin	TXN	4	4	4	3	4	4	3	4	4	3	4	4	41	36.55	By MS/MS	By MS/MS	By MS/MS	771980000	370500000	182040000	219440000	301770000	150210000	141140000
Q9BRA2	Thioredoxin domain-containing protein 17	TXNDC17	4	4	4	4	4	4	4	4	4	4	4	4	40.7	54.797	By MS/MS	By MS/MS	By MS/MS	110210000	13566000	68688000	27954000	18162000	39105000	19755000
Q8NBS9	Thioredoxin domain-containing protein 5	TXNDC5	8	8	8	7	7	6	7	7	6	7	7	6	22.2	74.644	By MS/MS	By MS/MS	By MS/MS	212080000	64446000	74189000	73443000	60780000	33499000	52134000
P30048	Thioredoxin-dependent peroxide reductase, mitochondrial	PRDX3	6	6	6	4	6	6	4	6	6	4	6	6	29.3	64.438	By MS/MS	By MS/MS	By MS/MS	444490000	44277000	187650000	212570000	89480000	57229000	94124000
O43396	Thioredoxin-like protein 1	TXNL1	9	9	9	6	9	8	6	9	8	6	9	8	37	134.67	By MS/MS	By MS/MS	By MS/MS	119740000	23158000	58815000	37762000	23144000	28266000	26049000
Q16762	Thiosulfate sulfurtransferase	TST	4	4	4	3	4	3	3	4	3	3	4	3	20.5	26.203	By matching	By MS/MS	By MS/MS	52044000	7963200	29358000	14723000	9057800	12947000	12290000
Q8NFU3	Thiosulfate sulfurtransferase/rhodanese-like domain-containing protein 1	TSTD1	3	3	3	1	3	3	1	3	3	1	3	3	56.5	17.291	By matching	By MS/MS	By MS/MS	25621000	680740	15846000	9093800	0	7457500	6365900
Q86V81	THO complex subunit 4	ALYREF	2	2	2	2	2	2	2	2	2	2	2	2	11.3	38.815	By MS/MS	By MS/MS	By MS/MS	70543000	15992000	35870000	18681000	25981000	34013000	23124000
P26639	Threonine--tRNA ligase, cytoplasmic	TARS	6	6	6	5	6	6	5	6	6	5	6	6	8	39.396	By matching	By MS/MS	By MS/MS	60578000	10159000	24202000	26216000	11092000	11165000	14829000
P07996;CON__Q28194	Thrombospondin-1	THBS1	19	19	18	17	16	17	17	16	17	16	16	17	20	273.54	By MS/MS	By MS/MS	By MS/MS	453040000	142130000	175560000	135350000	118470000	98360000	81963000			+
P35442	Thrombospondin-2	THBS2	16	15	15	13	15	13	12	15	13	12	15	13	19.4	323.31	By MS/MS	By MS/MS	By MS/MS	244910000	94701000	117120000	33089000	104530000	54855000	25810000
P19971	Thymidine phosphorylase	TYMP	17	17	17	14	17	15	14	17	15	14	17	15	44.4	231.78	By MS/MS	By MS/MS	By MS/MS	650300000	121150000	378180000	150970000	151140000	189840000	123250000
Q9Y2W1	Thyroid hormone receptor-associated protein 3	THRAP3	3	2	2	3	3	3	2	2	2	2	2	2	3.9	14.969	By MS/MS	By MS/MS	By MS/MS	23488000	5223100	9891400	8373300	4693900	4545700	5391800
Q15643	Thyroid receptor-interacting protein 11	TRIP11	2	2	2	1	2	2	1	2	2	1	2	2	1.6	12.754	By matching	By MS/MS	By MS/MS	2844700	423390	1263100	1158200	0	663080	1150700
Q5JTV8	Torsin-1A-interacting protein 1	TOR1AIP1	6	6	6	5	6	6	5	6	6	5	6	6	16.6	77.54	By MS/MS	By MS/MS	By MS/MS	64478000	9402400	35602000	19473000	11829000	19093000	13664000
P37837	Transaldolase	TALDO1	8	8	8	6	8	7	6	8	7	6	8	7	24	64.227	By MS/MS	By MS/MS	By MS/MS	297080000	54124000	156580000	86382000	45405000	75339000	59758000
P51532	Transcription activator BRG1	SMARCA4	2	2	1	2	2	2	2	2	2	1	1	1	1.7	21.856	By MS/MS	By MS/MS	By MS/MS	10981000	2813800	4498800	3668000	2258500	2202000	2206600
P23193	Transcription elongation factor A protein 1	TCEA1	2	2	2	1	2	2	1	2	2	1	2	2	15.3	22.599	By matching	By MS/MS	By matching	4605800	1891200	1707800	1006800	0	1564300	1339400
Q969E4;Q5H9L2;Q6IPX3	Transcription elongation factor A protein-like 3;Transcription elongation factor A protein-like 5;Transcription elongation factor A protein-like 6	TCEAL3;TCEAL5;TCEAL6	2	2	2	1	2	2	1	2	2	1	2	2	9	13.108	By MS/MS	By MS/MS	By MS/MS	12514000	2647800	6536000	3330000	0	0	3086900
Q15369	Transcription elongation factor B polypeptide 1	TCEB1	3	3	3	1	3	3	1	3	3	1	3	3	37.5	22.198	By MS/MS	By MS/MS	By MS/MS	13846000	753140	6321500	6771600	0	3491600	4510900
Q15370	Transcription elongation factor B polypeptide 2	TCEB2	2	2	2	1	2	2	1	2	2	1	2	2	31.4	18.438	By MS/MS	By MS/MS	By MS/MS	46093000	5766200	18470000	21857000	0	8893300	13704000
O00267	Transcription elongation factor SPT5	SUPT5H	2	2	2	2	2	2	2	2	2	2	2	2	3.7	26.772	By MS/MS	By MS/MS	By MS/MS	4066500	1100600	1794800	1171000	1468300	1307000	1245400
O14776	Transcription elongation regulator 1	TCERG1	2	2	2	2	2	2	2	2	2	2	2	2	2.6	13.265	By matching	By MS/MS	By MS/MS	5084200	1085600	2112300	1886300	1689600	1694400	1989000
P20290	Transcription factor BTF3	BTF3	2	2	2	2	2	1	2	2	1	2	2	1	21.4	119.98	By MS/MS	By MS/MS	By MS/MS	44784000	11173000	29994000	3617400	6540600	13570000	6519800
Q04206	Transcription factor p65	RELA	4	4	4	2	4	2	2	4	2	2	4	2	9.4	26.076	By MS/MS	By MS/MS	By MS/MS	6561200	1194500	4042900	1323900	1697900	1919100	1292000
Q13263	Transcription intermediary factor 1-beta	TRIM28	16	16	16	10	16	15	10	16	15	10	16	15	30.8	266.38	By MS/MS	By MS/MS	By MS/MS	458160000	88210000	189280000	180680000	92526000	91899000	104710000
Q00577	Transcriptional activator protein Pur-alpha	PURA	4	4	4	1	4	2	1	4	2	1	4	2	13.7	38.922	By MS/MS	By MS/MS	By MS/MS	33422000	2911500	20805000	9706200	0	10453000	9699500
Q9Y4P3	Transducin beta-like protein 2	TBL2	2	2	2	1	2	2	1	2	2	1	2	2	6.7	64.824	By MS/MS	By MS/MS	By MS/MS	18481000	3385900	9395600	5699000	0	4722200	3941900
P02786	Transferrin receptor protein 1;Transferrin receptor protein 1, serum form	TFRC	3	3	3	2	1	3	2	1	3	2	1	3	5.1	19.189	By matching	By matching	By MS/MS	25150000	4257300	4237400	16655000	4304500	0	8098100
P62995	Transformer-2 protein homolog beta	TRA2B	2	2	2	2	2	1	2	2	1	2	2	1	9	13.303	By MS/MS	By MS/MS	By MS/MS	28359000	7756500	11562000	9041300	5822800	5908900	0
Q15582	Transforming growth factor-beta-induced protein ig-h3	TGFBI	21	21	21	18	20	17	18	20	17	18	20	17	38.7	191.24	By MS/MS	By MS/MS	By MS/MS	425950000	158340000	158290000	109320000	155560000	79041000	63568000
P61586	Transforming protein RhoA	RHOA	6	2	2	5	6	6	1	2	2	1	2	2	26.9	15.201	By MS/MS	By MS/MS	By MS/MS	67559000	4567700	35831000	27160000	0	14108000	16199000
Q01995	Transgelin	TAGLN	7	7	7	7	6	7	7	6	7	7	6	7	41.3	70.755	By MS/MS	By MS/MS	By MS/MS	173300000	57990000	49375000	65934000	54521000	26394000	41903000
P37802	Transgelin-2	TAGLN2	11	11	11	10	11	11	10	11	11	10	11	11	70.9	124.03	By MS/MS	By MS/MS	By MS/MS	330980000	74625000	136980000	119380000	61262000	60172000	54168000
P55072	Transitional endoplasmic reticulum ATPase	VCP	23	23	23	18	23	22	18	23	22	18	23	22	41.6	323.31	By MS/MS	By MS/MS	By MS/MS	760370000	126700000	302080000	331590000	139760000	142770000	188330000
P29401	Transketolase	TKT	14	14	14	12	14	12	12	14	12	12	14	12	30.2	265.46	By MS/MS	By MS/MS	By MS/MS	679060000	119270000	314040000	245750000	101440000	136100000	134680000
Q92616	Translational activator GCN1	GCN1L1	4	4	4	1	4	4	1	4	4	1	4	4	2.1	24.616	By matching	By MS/MS	By MS/MS	12283000	469300	5383200	6430300	0	4174700	4635400
P13693	Translationally-controlled tumor protein	TPT1	2	2	2	2	2	2	2	2	2	2	2	2	15.7	22.708	By MS/MS	By MS/MS	By MS/MS	61812000	9175600	24947000	27689000	8794100	13874000	20947000
Q15631	Translin	TSN	2	2	2	2	2	2	2	2	2	2	2	2	11	12.597	By MS/MS	By MS/MS	By MS/MS	15167000	3961900	4975700	6229500	4963300	2991700	5206200
Q99598	Translin-associated protein X	TSNAX	2	2	2	1	2	2	1	2	2	1	2	2	9	12.529	By matching	By MS/MS	By MS/MS	5483400	191730	3198400	2093200	0	1527500	2147300
Q9UGP8	Translocation protein SEC63 homolog	SEC63	2	2	2	1	2	2	1	2	2	1	2	2	2.4	11.507	By MS/MS	By MS/MS	By matching	3005700	425070	1722200	858510	0	0	688060
P43307	Translocon-associated protein subunit alpha	SSR1	3	3	3	2	3	2	2	3	2	2	3	2	17.1	19.992	By MS/MS	By MS/MS	By MS/MS	37896000	10342000	16846000	10708000	13072000	9903300	11453000
P51571	Translocon-associated protein subunit delta	SSR4	2	2	2	0	0	2	0	0	2	0	0	2	13.9	13.1			By MS/MS	21012000	0	0	21012000	0	0	11304000
Q99805	Transmembrane 9 superfamily member 2	TM9SF2	4	4	4	3	3	4	3	3	4	3	3	4	9.7	41.746	By matching	By MS/MS	By MS/MS	80294000	11756000	29988000	38550000	10230000	13979000	18943000
Q92544	Transmembrane 9 superfamily member 4	TM9SF4	3	3	3	1	3	3	1	3	3	1	3	3	6.5	20.18	By MS/MS	By MS/MS	By MS/MS	17389000	1738600	5055900	10595000	0	2683000	7467000
P49755	Transmembrane emp24 domain-containing protein 10	TMED10	5	5	5	4	4	5	4	4	5	4	4	5	24.2	39.197	By matching	By MS/MS	By MS/MS	129230000	13008000	49122000	67097000	10761000	17542000	27209000
Q15363	Transmembrane emp24 domain-containing protein 2	TMED2	3	3	3	1	3	3	1	3	3	1	3	3	26.4	23.134	By MS/MS	By MS/MS	By MS/MS	75871000	12135000	28682000	35054000	0	11394000	15457000
Q9Y3B3	Transmembrane emp24 domain-containing protein 7	TMED7	4	4	4	3	4	4	3	4	4	3	4	4	24.1	37.305	By MS/MS	By MS/MS	By MS/MS	91968000	9788300	37432000	44748000	15366000	17275000	25671000
Q9BVK6	Transmembrane emp24 domain-containing protein 9	TMED9	3	3	3	2	3	2	2	3	2	2	3	2	9.8	64.734	By MS/MS	By MS/MS	By MS/MS	78702000	16463000	30954000	31284000	19735000	28836000	26072000
Q9HC07	Transmembrane protein 165	TMEM165	2	2	2	1	2	2	1	2	2	1	2	2	13.3	20.22	By MS/MS	By MS/MS	By MS/MS	18117000	824760	8163700	9128500	0	0	5783500
Q92973	Transportin-1	TNPO1	3	3	3	2	2	3	2	2	3	2	2	3	4.3	28.404	By MS/MS	By MS/MS	By MS/MS	47811000	10424000	24773000	12614000	0	0	8572100
P02766	Transthyretin	TTR	8	8	8	8	8	6	8	8	6	8	8	6	65.3	280	By MS/MS	By MS/MS	By MS/MS	428920000	155860000	224780000	48284000	188590000	103340000	52553000
P40939	Trifunctional enzyme subunit alpha, mitochondrial;Long-chain enoyl-CoA hydratase;Long chain 3-hydroxyacyl-CoA dehydrogenase	HADHA	24	24	24	14	20	23	14	20	23	14	20	23	43.1	323.31	By MS/MS	By MS/MS	By MS/MS	613000000	75532000	260850000	276620000	104280000	129410000	151220000
P55084	Trifunctional enzyme subunit beta, mitochondrial;3-ketoacyl-CoA thiolase	HADHB	13	13	13	7	10	12	7	10	12	7	10	12	33.8	103.89	By MS/MS	By MS/MS	By MS/MS	202840000	33761000	73895000	95186000	44631000	46776000	54602000
P60174	Triosephosphate isomerase	TPI1	19	19	19	15	19	18	15	19	18	15	19	18	72	323.31	By MS/MS	By MS/MS	By MS/MS	2428000000	426600000	949730000	1051700000	402920000	507770000	690970000
O14773	Tripeptidyl-peptidase 1	TPP1	2	2	2	2	2	2	2	2	2	2	2	2	5	36.571	By MS/MS	By MS/MS	By MS/MS	252030000	39282000	143580000	69170000	31057000	65971000	34835000
Q9Y3I0	tRNA-splicing ligase RtcB homolog	RTCB	8	8	8	6	8	8	6	8	8	6	8	8	18	84.817	By MS/MS	By MS/MS	By MS/MS	104400000	22354000	47557000	34491000	26441000	33440000	30707000
Q9NYL9	Tropomodulin-3	TMOD3	2	2	2	1	2	2	1	2	2	1	2	2	5.4	24.654	By MS/MS	By MS/MS	By MS/MS	7115000	826150	4064700	2224200	0	3143800	2720900
P09493	Tropomyosin alpha-1 chain	TPM1	10	4	4	8	10	9	3	4	4	3	4	4	26.8	24.369	By MS/MS	By MS/MS	By MS/MS	80592000	17741000	37934000	24917000	23196000	15033000	16046000
P06753	Tropomyosin alpha-3 chain	TPM3	11	7	6	7	11	10	4	7	7	3	6	6	30.5	57.033	By MS/MS	By MS/MS	By MS/MS	303900000	58373000	157510000	88018000	51517000	69576000	44225000
P67936	Tropomyosin alpha-4 chain	TPM4	14	14	8	9	13	11	9	13	11	5	7	6	48	323.31	By MS/MS	By MS/MS	By MS/MS	982420000	212520000	516270000	253630000	255970000	263740000	182370000
P07951;CON__Q3SX28	Tropomyosin beta chain	TPM2	10	4	2	8	10	9	4	4	4	2	2	2	30.6	41.093	By MS/MS	By MS/MS	By MS/MS	91671000	19596000	32599000	39477000	27962000	15894000	15617000			+
P23381	Tryptophan--tRNA ligase, cytoplasmic;T1-TrpRS;T2-TrpRS	WARS	9	9	9	6	9	6	6	9	6	6	9	6	28	74.467	By MS/MS	By MS/MS	By matching	107310000	17474000	63284000	26552000	16919000	28217000	17169000
P68366	Tubulin alpha-4A chain	TUBA4A	19	19	2	13	16	17	13	16	17	0	0	2	51.3	323.31	By MS/MS	By MS/MS	By MS/MS	3687100000	736460000	1459100000	1491600000	530060000	576200000	768860000
P07437	Tubulin beta chain	TUBB	26	5	4	22	25	25	5	4	5	4	3	4	64.4	112.23	By MS/MS	By MS/MS	By MS/MS	1992500000	314430000	843400000	834710000	268870000	299810000	334710000
Q13885;Q9BVA1	Tubulin beta-2A chain;Tubulin beta-2B chain	TUBB2A;TUBB2B	24	4	3	17	24	20	1	4	1	1	3	1	59.1	28.463	By MS/MS	By MS/MS	By matching	50822000	7250900	40150000	3421400	0	17586000	0
P68371;P04350	Tubulin beta-4B chain;Tubulin beta-4A chain	TUBB4B;TUBB4A	27	27	3	23	27	26	23	27	26	3	3	3	65.8	323.31	By MS/MS	By MS/MS	By MS/MS	6166300000	1139200000	2774400000	2252700000	839300000	1111500000	1050800000
Q3ZCM7	Tubulin beta-8 chain	TUBB8	11	2	2	11	11	11	2	2	2	2	2	2	25.2	125.03	By MS/MS	By MS/MS	By MS/MS	331100000	36587000	153500000	141010000	26919000	70942000	74817000
Q99426	Tubulin-folding cofactor B	TBCB	2	2	2	2	2	2	2	2	2	2	2	2	11.9	30.367	By MS/MS	By MS/MS	By MS/MS	17346000	3833500	6672600	6839700	4767600	4674200	4921800
O75347	Tubulin-specific chaperone A	TBCA	3	3	3	1	3	2	1	3	2	1	3	2	18.5	19.067	By matching	By MS/MS	By matching	27110000	1825300	19880000	5405300	0	8068400	4364800
Q14166	Tubulin--tyrosine ligase-like protein 12	TTLL12	9	9	9	6	8	9	6	8	9	6	8	9	20.8	91.233	By MS/MS	By MS/MS	By MS/MS	135160000	13470000	66786000	54902000	22080000	37125000	30416000
P55327	Tumor protein D52	TPD52	6	6	6	6	6	6	6	6	6	6	6	6	41.5	77.85	By MS/MS	By MS/MS	By MS/MS	103460000	22203000	39577000	41677000	15377000	21236000	24929000
Q16890	Tumor protein D53	TPD52L1	2	2	2	1	2	2	1	2	2	1	2	2	13.7	26.931	By matching	By MS/MS	By MS/MS	17097000	769640	6258900	10068000	0	4036200	8882700
O43399	Tumor protein D54	TPD52L2	5	5	5	4	5	4	4	5	4	4	5	4	30.6	225.55	By MS/MS	By MS/MS	By MS/MS	36198000	7939000	17365000	10894000	8083000	8865200	8060000
Q12888	Tumor suppressor p53-binding protein 1	TP53BP1	2	2	2	1	2	1	1	2	1	1	2	1	1.6	15.653	By MS/MS	By MS/MS	By MS/MS	5684600	1699500	2514200	1470900	0	1134100	0
P09758	Tumor-associated calcium signal transducer 2	TACSTD2	2	2	2	1	1	2	1	1	2	1	1	2	9.9	23.879	By MS/MS	By MS/MS	By MS/MS	16331000	447250	1496600	14387000	0	0	8992500
Q12792	Twinfilin-1	TWF1	2	2	2	2	2	2	2	2	2	2	2	2	6	13.814	By matching	By MS/MS	By MS/MS	30051000	8081600	9897200	12072000	6720300	5207700	6642200
Q6IBS0	Twinfilin-2	TWF2	2	2	2	2	2	2	2	2	2	2	2	2	10.9	15.817	By MS/MS	By MS/MS	By MS/MS	19420000	3904800	6558400	8956400	6633700	7735000	5637800
O15327	Type II inositol 3,4-bisphosphate 4-phosphatase	INPP4B	2	2	2	1	2	2	1	2	2	1	2	2	5.4	15.873	By matching	By MS/MS	By MS/MS	14559000	479590	9445800	4633600	0	4510600	3707900
Q9UIG0	Tyrosine-protein kinase BAZ1B	BAZ1B	2	2	2	2	2	2	2	2	2	2	2	2	2.1	12.462	By matching	By MS/MS	By matching	2722900	536180	1315100	871630	717260	971310	830250
P18031	Tyrosine-protein phosphatase non-receptor type 1	PTPN1	4	4	4	3	3	4	3	3	4	3	3	4	10.8	30.298	By MS/MS	By MS/MS	By MS/MS	27973000	5235300	7165700	15572000	5311700	6968100	7713800
P54577	Tyrosine--tRNA ligase, cytoplasmic;Tyrosine--tRNA ligase, cytoplasmic, N-terminally processed	YARS	3	3	3	2	3	3	2	3	3	2	3	3	6.2	17.045	By MS/MS	By matching	By MS/MS	17564000	2559900	4705300	10299000	5389700	0	6264300
P08621	U1 small nuclear ribonucleoprotein 70 kDa	SNRNP70	6	6	6	6	5	6	6	5	6	6	5	6	15.6	38.951	By MS/MS	By MS/MS	By MS/MS	99199000	21455000	45770000	31974000	20942000	26009000	22701000
O15042	U2 snRNP-associated SURP motif-containing protein	U2SURP	2	2	2	2	2	2	2	2	2	2	2	2	3.5	19.009	By MS/MS	By MS/MS	By MS/MS	6031800	1387000	3103000	1541900	1514800	1437800	1319200
Q9BVJ6	U3 small nucleolar RNA-associated protein 14 homolog A	UTP14A	2	2	2	2	2	2	2	2	2	2	2	2	3.9	11.854	By matching	By MS/MS	By matching	2465300	519230	1378200	567890	0	0	455140
O43290	U4/U6.U5 tri-snRNP-associated protein 1	SART1	2	2	2	1	2	2	1	2	2	1	2	2	4.6	14.993	By MS/MS	By MS/MS	By MS/MS	2042100	287650	1258000	496430	0	803560	510070
O75643	U5 small nuclear ribonucleoprotein 200 kDa helicase	SNRNP200	3	3	3	2	3	3	2	3	3	2	3	3	2.4	24.629	By matching	By MS/MS	By MS/MS	13617000	396990	5464800	7755400	1306000	3716500	3246400
Q9UMX0;Q9UHD9	Ubiquilin-1;Ubiquilin-2	UBQLN1;UBQLN2	2	2	2	2	2	2	2	2	2	2	2	2	2.9	14.009	By MS/MS	By MS/MS	By MS/MS	33331000	8677200	15384000	9270000	15258000	8811400	10213000
Q14694	Ubiquitin carboxyl-terminal hydrolase 10	USP10	2	2	2	1	2	2	1	2	2	1	2	2	3.9	10.683	By matching	By MS/MS	By matching	3220200	671130	1447400	1101600	0	1405600	1378600
P54578	Ubiquitin carboxyl-terminal hydrolase 14	USP14	4	4	4	2	3	4	2	3	4	2	3	4	9.5	24.47	By matching	By MS/MS	By MS/MS	33983000	5889300	18730000	9363500	5611800	9383200	5474300
P45974	Ubiquitin carboxyl-terminal hydrolase 5	USP5	12	12	12	6	12	11	6	12	11	6	12	11	21.6	149.66	By MS/MS	By MS/MS	By MS/MS	207030000	23787000	106100000	77139000	33673000	53629000	55176000
Q96FW1	Ubiquitin thioesterase OTUB1	OTUB1	3	3	3	2	3	1	2	3	1	2	3	1	18.8	19.971	By MS/MS	By MS/MS	By matching	19095000	5276800	11172000	2646300	4633800	4617600	0
O14933	Ubiquitin/ISG15-conjugating enzyme E2 L6	UBE2L6	2	2	2	1	2	2	1	2	2	1	2	2	22.2	12.027	By MS/MS	By MS/MS	By MS/MS	31642000	2175600	26132000	3333600	0	12468000	2169400
P62979;P62987;P0CG47;P0CG48	Ubiquitin-40S ribosomal protein S27a;Ubiquitin;40S ribosomal protein S27a;Ubiquitin-60S ribosomal protein L40;Ubiquitin;60S ribosomal protein L40;Polyubiquitin-B;Ubiquitin;Polyubiquitin-C;Ubiquitin	RPS27A;UBA52;UBB;UBC	10	10	10	7	10	9	7	10	9	7	10	9	58.3	277.37	By MS/MS	By MS/MS	By MS/MS	3369300000	823970000	1485900000	1059400000	742830000	1419100000	991050000
Q14157	Ubiquitin-associated protein 2-like	UBAP2L	7	7	7	5	7	6	5	7	6	5	7	6	9.6	110.81	By MS/MS	By MS/MS	By MS/MS	57958000	8556900	35466000	13935000	10287000	14951000	13708000
P61086	Ubiquitin-conjugating enzyme E2 K	UBE2K	2	2	2	2	1	2	2	1	2	2	1	2	13.5	24.601	By MS/MS	By MS/MS	By MS/MS	36559000	10078000	7709100	18772000	14309000	0	17436000
A0A1B0GUS4;P68036	Ubiquitin-conjugating enzyme E2 L3	UBE2L3	2	2	2	1	2	2	1	2	2	1	2	2	20.1	32.54	By MS/MS	By MS/MS	By MS/MS	36568000	1630100	13208000	21730000	0	7630300	11849000
P61088	Ubiquitin-conjugating enzyme E2 N	UBE2N	4	4	1	2	4	3	2	4	3	1	1	1	27	29.713	By matching	By MS/MS	By MS/MS	98254000	17489000	50658000	30108000	16466000	22159000	17031000
Q13404;Q15819	Ubiquitin-conjugating enzyme E2 variant 1;Ubiquitin-conjugating enzyme E2 variant 2	UBE2V1;UBE2V2	4	4	4	3	4	4	3	4	4	3	4	4	34	40.284	By MS/MS	By MS/MS	By MS/MS	191530000	32765000	90716000	68054000	27146000	48558000	44059000
P22314	Ubiquitin-like modifier-activating enzyme 1	UBA1	25	25	25	19	23	22	19	23	22	19	23	22	31.5	323.31	By MS/MS	By MS/MS	By MS/MS	953190000	190700000	416590000	345900000	185340000	204670000	212130000
A0AVT1	Ubiquitin-like modifier-activating enzyme 6	UBA6	5	5	5	4	5	5	4	5	5	4	5	5	6.1	33.312	By MS/MS	By MS/MS	By MS/MS	25905000	3063400	12499000	10342000	3775400	6406800	7346800
P41226	Ubiquitin-like modifier-activating enzyme 7	UBA7	5	5	5	4	5	4	4	5	4	4	5	4	7.2	117.61	By MS/MS	By MS/MS	By MS/MS	36330000	6244200	23820000	6266200	5910700	14891000	4455600
Q14376	UDP-glucose 4-epimerase	GALE	2	2	2	1	1	2	1	1	2	1	1	2	8.3	17.365	By MS/MS	By MS/MS	By MS/MS	7581200	463490	992320	6125400	0	735480	0
O60701	UDP-glucose 6-dehydrogenase	UGDH	31	31	31	22	26	31	22	26	31	22	26	31	72.1	323.31	By MS/MS	By MS/MS	By MS/MS	2727800000	269100000	641640000	1817100000	298420000	350100000	1181600000
Q9NYU2	UDP-glucose:glycoprotein glucosyltransferase 1	UGGT1	2	2	2	1	2	2	1	2	2	1	2	2	1.6	14.351	By MS/MS	By MS/MS	By MS/MS	11629000	1655300	4922400	5051000	0	0	3288400
Q9NUQ7	Ufm1-specific protease 2	UFSP2	2	2	2	1	2	2	1	2	2	1	2	2	6.8	13.603	By matching	By MS/MS	By MS/MS	25237000	2702200	11559000	10975000	0	4890400	6077500
P30085	UMP-CMP kinase	CMPK1	3	3	3	2	3	3	2	3	3	2	3	3	18.4	28.213	By MS/MS	By MS/MS	By MS/MS	31020000	3756300	12967000	14297000	4817100	6866900	7799700
Q5EBM0	UMP-CMP kinase 2, mitochondrial	CMPK2	3	3	3	0	3	0	0	3	0	0	3	0	8.2	18.966		By MS/MS		14275000	0	14275000	0	0	7003700	0
O43795	Unconventional myosin-Ib	MYO1B	7	7	7	4	7	5	4	7	5	4	7	5	8	44.746	By MS/MS	By MS/MS	By matching	64132000	7031800	43643000	13457000	11577000	21914000	10014000
O00159	Unconventional myosin-Ic	MYO1C	2	2	2	2	2	2	2	2	2	2	2	2	1.9	14.021	By MS/MS	By matching	By MS/MS	10702000	2593900	4867100	3240700	2717100	3098200	3055500
Q9UM54	Unconventional myosin-VI	MYO6	17	17	17	13	15	16	13	15	16	13	15	16	18.5	253.14	By MS/MS	By MS/MS	By MS/MS	223890000	42026000	90975000	90887000	60790000	57156000	70583000
Q92614	Unconventional myosin-XVIIIa	MYO18A	2	2	2	1	2	1	1	2	1	1	2	1	1.1	13.427	By matching	By MS/MS	By MS/MS	5217300	532730	2019100	2665500	0	1436800	0
Q9HB07	UPF0160 protein MYG1, mitochondrial	C12orf10	3	3	3	1	3	1	1	3	1	1	3	1	10.4	18.909	By matching	By MS/MS	By MS/MS	13534000	735970	5810200	6987700	0	3142900	0
Q6UXG2	UPF0577 protein KIAA1324	KIAA1324	4	4	4	2	4	3	2	4	3	2	4	3	7	54.866	By MS/MS	By MS/MS	By MS/MS	22878000	2111900	9914900	10851000	3594100	4359100	8283600
Q16851	UTP--glucose-1-phosphate uridylyltransferase	UGP2	2	2	2	1	2	2	1	2	2	1	2	2	5.1	22.713	By matching	By MS/MS	By MS/MS	43420000	6193000	22801000	14426000	0	0	11582000
P54727	UV excision repair protein RAD23 homolog B	RAD23B	5	5	4	1	4	5	1	4	5	1	3	4	12.5	32.664	By MS/MS	By MS/MS	By MS/MS	85086000	10209000	32177000	42700000	0	20827000	29361000
Q96QK1	Vacuolar protein sorting-associated protein 35	VPS35	5	5	5	4	4	5	4	4	5	4	4	5	6.9	46.347	By MS/MS	By MS/MS	By MS/MS	44355000	8841400	22358000	13155000	11414000	13255000	9737300
P26640	Valine--tRNA ligase	VARS	4	4	4	4	4	4	4	4	4	4	4	4	4.6	49.297	By MS/MS	By MS/MS	By MS/MS	53267000	17140000	18896000	17230000	16898000	9858200	11028000
P13611	Versican core protein	VCAN	14	14	14	14	11	12	14	11	12	14	11	12	5.7	134.04	By MS/MS	By MS/MS	By MS/MS	830030000	456340000	287600000	86088000	410970000	144990000	52915000
O14975	Very long-chain acyl-CoA synthetase	SLC27A2	3	3	3	0	0	3	0	0	3	0	0	3	6.6	25.633			By MS/MS	14104000	0	0	14104000	0	0	14425000
P49748	Very long-chain specific acyl-CoA dehydrogenase, mitochondrial	ACADVL	7	7	7	6	7	7	6	7	7	6	7	7	12.5	41.113	By MS/MS	By MS/MS	By MS/MS	64899000	16218000	25244000	23438000	14536000	12672000	14543000
Q9P035	Very-long-chain (3R)-3-hydroxyacyl-CoA dehydratase 3	HACD3	5	5	5	5	4	5	5	4	5	5	4	5	18.2	33.525	By MS/MS	By MS/MS	By MS/MS	77973000	24369000	19476000	34128000	19728000	13711000	21458000
Q53GQ0	Very-long-chain 3-oxoacyl-CoA reductase	HSD17B12	3	3	3	3	3	3	3	3	3	3	3	3	9.3	23.182	By MS/MS	By MS/MS	By matching	31661000	5591600	20711000	5358600	5894000	10220000	3757700
Q9BV40	Vesicle-associated membrane protein 8	VAMP8	3	3	3	1	3	2	1	3	2	1	3	2	24	25.878	By matching	By MS/MS	By MS/MS	23376000	1747800	16089000	5539700	0	6561600	6429200
O95292	Vesicle-associated membrane protein-associated protein B/C	VAPB	6	6	6	5	6	6	5	6	6	5	6	6	21.4	43.041	By MS/MS	By MS/MS	By MS/MS	130520000	23543000	61511000	45470000	26283000	24847000	25745000
P46459	Vesicle-fusing ATPase	NSF	2	2	2	2	2	2	2	2	2	2	2	2	3.5	13.194	By MS/MS	By MS/MS	By MS/MS	23484000	7957100	9050000	6476800	5734600	4364100	4764500
O75396	Vesicle-trafficking protein SEC22b	SEC22B	5	5	5	3	5	5	3	5	5	3	5	5	28.4	107.74	By MS/MS	By MS/MS	By MS/MS	58387000	7515400	27281000	23591000	13363000	13059000	14205000
Q12907	Vesicular integral-membrane protein VIP36	LMAN2	7	7	7	6	5	7	6	5	7	6	5	7	31.2	88.315	By MS/MS	By MS/MS	By MS/MS	205630000	27969000	56787000	120870000	18605000	32238000	65042000
Q00341	Vigilin	HDLBP	19	19	19	11	18	15	11	18	15	11	18	15	19.2	160.77	By MS/MS	By MS/MS	By MS/MS	146990000	21361000	72455000	53177000	33313000	27890000	31583000
P08670	Vimentin	VIM	47	45	44	39	47	37	37	45	35	36	44	34	75.3	323.31	By MS/MS	By MS/MS	By MS/MS	10301000000	2686200000	5763300000	1851400000	2196900000	2798200000	1260400000
P18206	Vinculin	VCL	21	21	21	19	19	19	19	19	19	19	19	19	24.3	169.89	By MS/MS	By MS/MS	By MS/MS	423450000	98566000	199130000	125750000	102710000	121120000	86336000
P02774	Vitamin D-binding protein	GC	10	10	10	8	10	8	8	10	8	8	10	8	32.7	323.31	By MS/MS	By MS/MS	By MS/MS	199070000	98915000	77578000	22573000	84252000	40984000	23875000
P04004	Vitronectin;Vitronectin V65 subunit;Vitronectin V10 subunit;Somatomedin-B	VTN	10	10	10	10	10	10	10	10	10	10	10	10	22.8	71.363	By MS/MS	By MS/MS	By MS/MS	214050000	57332000	58213000	98508000	63965000	32286000	61952000
P21796	Voltage-dependent anion-selective channel protein 1	VDAC1	16	16	16	14	16	15	14	16	15	14	16	15	66.8	274.62	By MS/MS	By MS/MS	By MS/MS	1583500000	252600000	672310000	658560000	213150000	312630000	360080000
P45880	Voltage-dependent anion-selective channel protein 2	VDAC2	8	8	8	8	8	8	8	8	8	8	8	8	32.3	68.083	By MS/MS	By MS/MS	By MS/MS	412540000	75598000	179710000	157230000	55698000	81143000	89248000
Q9Y277	Voltage-dependent anion-selective channel protein 3	VDAC3	6	6	6	5	5	6	5	5	6	5	5	6	28.3	43.759	By MS/MS	By MS/MS	By MS/MS	134010000	22642000	53302000	58064000	19502000	26519000	31495000
P38606	V-type proton ATPase catalytic subunit A	ATP6V1A	8	8	8	6	8	6	6	8	6	6	8	6	24.6	78.38	By MS/MS	By MS/MS	By MS/MS	120010000	17283000	71866000	30862000	17945000	25449000	19406000
P21281	V-type proton ATPase subunit B, brain isoform	ATP6V1B2	4	4	4	3	4	2	3	4	2	3	4	2	8.4	39.045	By MS/MS	By MS/MS	By MS/MS	54181000	9710800	30364000	14106000	10138000	12213000	9393700
Q641Q2	WASH complex subunit FAM21A	FAM21A	2	2	1	2	1	2	2	1	2	1	1	1	2.4	12.514	By matching	By MS/MS	By MS/MS	3399600	811760	611150	1976700	0	0	1584200
O75083	WD repeat-containing protein 1	WDR1	10	10	10	9	10	9	9	10	9	9	10	9	22.6	151.75	By MS/MS	By MS/MS	By MS/MS	649140000	112600000	254550000	281990000	102840000	120210000	139970000
Q9NQW7	Xaa-Pro aminopeptidase 1	XPNPEP1	2	2	2	1	2	1	1	2	1	1	2	1	4.3	13.231	By matching	By MS/MS	By matching	17275000	1916000	12617000	2742000	0	5526500	0
P13010	X-ray repair cross-complementing protein 5	XRCC5	16	16	16	14	16	16	14	16	16	14	16	16	28.1	308.53	By MS/MS	By MS/MS	By MS/MS	349690000	62749000	140020000	146930000	59194000	75099000	87867000
P12956	X-ray repair cross-complementing protein 6	XRCC6	10	10	10	7	9	9	7	9	9	7	9	9	24	77.154	By MS/MS	By MS/MS	By MS/MS	224490000	41717000	88297000	94476000	39543000	42008000	49065000
Q8WU90	Zinc finger CCCH domain-containing protein 15	ZC3H15	3	3	3	3	3	3	3	3	3	3	3	3	11	39.641	By MS/MS	By MS/MS	By MS/MS	22752000	4575800	12425000	5751200	5253500	7703200	4398100
Q14966	Zinc finger protein 638	ZNF638	4	4	4	3	4	3	3	4	3	3	4	3	3.3	54.771	By matching	By MS/MS	By MS/MS	8145900	1520500	4515400	2109900	1699100	3045800	2395100
Q9UHF7	Zinc finger transcription factor Trps1	TRPS1	4	4	4	3	4	3	3	4	3	3	4	3	4.6	25.451	By MS/MS	By MS/MS	By matching	15234000	2614800	9421700	3197500	2741600	4319100	2565800
P25311	Zinc-alpha-2-glycoprotein	AZGP1	12	12	12	10	12	11	10	12	11	10	12	11	49	114.93	By MS/MS	By MS/MS	By MS/MS	481750000	131940000	128150000	221650000	128280000	69255000	147370000
Q15942	Zyxin	ZYX	3	3	3	3	3	3	3	3	3	3	3	3	10.5	51.573	By MS/MS	By MS/MS	By MS/MS	66059000	13966000	33387000	18706000	12680000	15303000	11160000
CON__ENSEMBL:ENSBTAP00000031360			2	2	2	2	1	2	2	1	2	2	1	2	5.3	16.905	By MS/MS	By matching	By MS/MS	18821000	8171400	345280	10304000	5092500	0	11337000			+
CON__ENSEMBL:ENSBTAP00000038253			13	2	2	11	13	12	1	2	1	1	2	1	16.8	13.089	By matching	By MS/MS	By MS/MS	188080000	1585200	113700000	72792000	0	100120000	0			+
CON__P00761			6	6	6	6	6	6	6	6	6	6	6	6	31.6	323.31	By MS/MS	By MS/MS	By MS/MS	62036000000	29856000000	16703000000	15477000000	14094000000	7237100000	8954400000			+
P02769;CON__P02769			60	55	55	59	55	60	54	50	55	54	50	55	78.4	323.31	By MS/MS	By MS/MS	By MS/MS	175860000000	82471000000	11397000000	81988000000	81718000000	5686300000	57033000000			+
CON__Q3SZR3			6	6	6	6	2	6	6	2	6	6	2	6	32.2	88.586	By MS/MS	By matching	By MS/MS	151140000	80169000	4606200	66367000	69074000	3224400	35074000			+
P0DP25;P0DP24;P0DP23			6	6	4	4	6	6	4	6	6	2	4	4	40.9	285	By MS/MS	By MS/MS	By MS/MS	602840000	93137000	307040000	202660000	85277000	131970000	116920000
REV__Q8WZ42			2	2	2	2	1	1	2	1	1	2	1	1	0	11.163	By MS/MS	By matching	By MS/MS	21233000	11187000	1193800	8852600	0	0	9628000		+
