# Supplementary material for: Precise co-registration of mass spectrometry imaging, histology, and laser microdissection-based omics
Source: Anal Bioanal Chem. 2019 Jul 1;411(22):5647–53. doi: 10.1007/s00216-019-01983-z (PMC6704276; doi:10.1007/s00216-019-01983-z)
Supplement: Supplementary file 3 — (XLSX 157 kb) [file 216_2019_1983_MOESM3_ESM.xlsx]

## Sheet: Supplementary table 3
T: Majority protein IDs	T: Protein names	T: Gene names	LFQ normalized Cluster1	LFQ normalized Cluster2	LFQ normalized Cluster3	N: Peptides	N: Razor + unique peptides	N: Unique peptides	N: Sequence coverage [%]	N: Unique + razor sequence coverage [%]	N: Unique sequence coverage [%]	N: Mol. weight [kDa]	N: Q-value	N: Score	N: Intensity	N: MS/MS count
P61604	10 kDa heat shock protein, mitochondrial	HSPE1	1.10301	1.58674	1.24441	9	9	9	66.7	66.7	66.7	10.932	0	80.289	1140700000	54
Q15029	116 kDa U5 small nuclear ribonucleoprotein component	EFTUD2	-0.567419	-0.566309	-0.480464	7	6	6	10.9	9.9	9.9	109.43	0	33.821	62182000	6
Q9NRX4	14 kDa phosphohistidine phosphatase	PHPT1	-0.911117	-0.897441	-0.194899	2	2	2	25.6	25.6	25.6	13.832	0	12.674	61826000	4
P31946	14-3-3 protein beta/alpha;14-3-3 protein beta/alpha, N-terminally processed	YWHAB	0.451219	0.618645	0.589472	12	9	7	62.6	52.8	46.3	28.082	0	320.82	243120000	36
P62258	14-3-3 protein epsilon	YWHAE	0.853813	0.773123	0.752245	16	15	15	62	62	62	29.174	0	323.31	369670000	85
Q04917	14-3-3 protein eta	YWHAH	-0.295848	-0.694595	-0.586841	8	6	6	33.7	31.3	31.3	28.218	0	131.93	51236000	13
P61981	14-3-3 protein gamma;14-3-3 protein gamma, N-terminally processed	YWHAG	-0.236483	-0.224314	-0.444792	9	5	5	41.7	29.6	29.6	28.302	0	201.28	76400000	18
P27348	14-3-3 protein theta	YWHAQ	0.409613	0.537894	0.561917	9	7	7	42.9	35.5	35.5	27.764	0	323.31	200120000	43
P63104	14-3-3 protein zeta/delta	YWHAZ	1.71965	1.79833	1.80095	19	19	16	74.3	74.3	64.9	27.745	0	323.31	1866600000	126
Q9C0C2	182 kDa tankyrase-1-binding protein	TNKS1BP1	-0.735061	-0.626199	-0.544603	8	8	8	6.7	6.7	6.7	181.79	0	89.623	53632000	12
Q16698	2,4-dienoyl-CoA reductase, mitochondrial	DECR1	-0.153431	-0.00817311	-0.0784555	6	6	6	26.6	26.6	26.6	36.067	0	66.596	136110000	10
P29728	2-5-oligoadenylate synthase 2	OAS2	-0.167153	-0.173148	-0.537826	8	8	8	16	16	16	82.43	0	57.672	86015000	18
Q9Y6K5	2-5-oligoadenylate synthase 3	OAS3	-0.560284	0.458035	-0.729696	12	12	12	14.9	14.9	14.9	121.17	0	146.45	136890000	16
P62333	26S protease regulatory subunit 10B	PSMC6	-1.13495	-0.751103	-0.989244	2	2	2	6.2	6.2	6.2	44.172	0	13.409	17211000	4
P62191	26S protease regulatory subunit 4	PSMC1	-0.823441	-0.730931	-0.82771	4	4	4	14.3	14.3	14.3	49.184	0	36.437	40891000	6
P43686	26S protease regulatory subunit 6B	PSMC4	-1.21352	-0.996116	-1.32462	4	4	4	13.6	13.6	13.6	47.366	0	35.52	20869000	5
P35998	26S protease regulatory subunit 7	PSMC2	-1.02651	-1.09751	-0.935356	4	4	4	12.5	12.5	12.5	48.633	0	27.855	26216000	6
P62195;Q8NB90	26S protease regulatory subunit 8;Spermatogenesis-associated protein 5	PSMC5;SPATA5	-1.12556	-1.31624	-1.1842	2	2	2	6.2	6.2	6.2	45.626	0	13.357	23515000	4
Q99460	26S proteasome non-ATPase regulatory subunit 1	PSMD1	-0.965418	-0.897814	-0.84287	4	4	4	5.7	5.7	5.7	105.84	0	28.31	31835000	11
Q13200	26S proteasome non-ATPase regulatory subunit 2	PSMD2	-0.0977319	-0.0235997	-0.0766793	10	10	10	15	15	15	100.2	0	127.07	127650000	20
P55036	26S proteasome non-ATPase regulatory subunit 4	PSMD4	-0.223231	-0.125937	-0.135723	5	5	5	20.2	20.2	20.2	40.736	0	115.63	114950000	13
P51665	26S proteasome non-ATPase regulatory subunit 7	PSMD7	-0.856996	-0.847235	-0.911079	2	2	2	11.4	11.4	11.4	37.025	0	60.211	26059000	10
O00233	26S proteasome non-ATPase regulatory subunit 9	PSMD9	-1.37369	-1.18028	-1.44897	3	3	3	15.7	15.7	15.7	24.682	0	19.595	15474000	5
Q13442	28 kDa heat- and acid-stable phosphoprotein	PDAP1	-0.500923	-0.53475	-0.620983	4	4	4	22.7	22.7	22.7	20.63	0	61.343	44301000	17
O43598	2-deoxynucleoside 5-phosphate N-hydrolase 1	DNPH1	-0.972352	-0.82102	-1.04792	2	2	2	20.1	20.1	20.1	19.108	0	14.229	35051000	3
Q99714	3-hydroxyacyl-CoA dehydrogenase type-2	HSD17B10	-0.446139	-0.296212	-0.2847	5	5	5	27.6	27.6	27.6	26.923	0	72.326	82032000	11
P31937	3-hydroxyisobutyrate dehydrogenase, mitochondrial	HIBADH	-0.929138	-0.955086	-1.01059	3	3	3	14.6	14.6	14.6	35.329	0	137.12	33191000	5
P46783;Q9NQ39	40S ribosomal protein S10;Putative 40S ribosomal protein S10-like	RPS10;RPS10P5	-0.67081	-0.785392	-0.700981	2	2	2	13.9	13.9	13.9	18.898	0	40.733	33490000	9
P62280	40S ribosomal protein S11	RPS11	-0.242785	0.147236	0.197236	5	5	5	29.7	29.7	29.7	18.431	0	33.463	161000000	9
P25398	40S ribosomal protein S12	RPS12	0.129949	0.280411	0.355419	3	3	3	24.2	24.2	24.2	14.515	0	47.692	213870000	11
P62277	40S ribosomal protein S13	RPS13	0.33665	0.295127	0.311237	5	5	5	34.4	34.4	34.4	17.222	0	48.051	193670000	24
P62263	40S ribosomal protein S14	RPS14	0.463218	0.839243	0.448449	9	9	9	35.1	35.1	35.1	16.273	0	121.71	329460000	54
P62244	40S ribosomal protein S15a	RPS15A	-0.412204	-0.462902	-0.300644	3	3	3	21.5	21.5	21.5	14.839	0	18.805	80556000	9
P62249	40S ribosomal protein S16	RPS16	-0.200025	-0.145732	-0.145047	5	5	5	33.6	33.6	33.6	16.445	0	31.972	119030000	14
P08708	40S ribosomal protein S17	RPS17	-0.113671	-0.14171	-0.253851	4	4	4	34.1	34.1	34.1	15.55	0	64.028	82307000	33
P62269	40S ribosomal protein S18	RPS18	-0.411816	-0.471269	-0.428223	4	4	4	15.1	15.1	15.1	17.718	0	39.741	66038000	5
P39019	40S ribosomal protein S19	RPS19	-0.0381569	0.013436	-0.0412647	5	5	5	24.8	24.8	24.8	16.06	0	48.729	138070000	17
P15880	40S ribosomal protein S2	RPS2	-0.0983263	0.0761665	0.0936903	3	3	3	13.3	13.3	13.3	31.324	0	21.841	172710000	14
P60866	40S ribosomal protein S20	RPS20	0.894751	0.831032	0.830636	3	3	3	22.7	22.7	22.7	13.373	0	55.875	423960000	33
P63220	40S ribosomal protein S21	RPS21	-0.92131	-0.97873	-0.922788	3	3	3	34.9	34.9	34.9	9.1113	0	21.922	27991000	8
P62847	40S ribosomal protein S24	RPS24	-0.777959	-0.926511	-0.724914	2	2	2	19.5	19.5	19.5	15.423	0	12.725	43594000	3
P62851	40S ribosomal protein S25	RPS25	0.0188001	-0.198774	-0.0636603	4	4	4	25.6	25.6	25.6	13.742	0	28.071	128770000	11
Q71UM5	40S ribosomal protein S27-like	RPS27L	-0.25771	0.0918646	-0.184884	4	4	2	39.3	39.3	14.3	9.4771	0	30.87	89788000	14
P62857	40S ribosomal protein S28	RPS28	-0.0665728	-0.116471	-0.196638	2	2	2	30.4	30.4	30.4	7.8409	0	29.946	62531000	14
P23396	40S ribosomal protein S3	RPS3	0.824483	0.772164	0.911441	10	10	10	46.9	46.9	46.9	26.688	0	81.692	448980000	50
P61247	40S ribosomal protein S3a	RPS3A	0.771569	1.00005	0.86593	14	14	14	54.5	54.5	54.5	29.945	0	116.6	527480000	42
P62701	40S ribosomal protein S4, X isoform	RPS4X	0.392299	0.307378	0.426677	9	9	9	37.6	37.6	37.6	29.597	0	81.134	231010000	33
P62753	40S ribosomal protein S6	RPS6	0.46198	0.320146	0.298755	7	7	7	26.9	26.9	26.9	28.68	0	104.39	247330000	30
P62081	40S ribosomal protein S7	RPS7	-0.0955678	0.177686	-0.290801	7	7	7	43.8	43.8	43.8	22.127	0	85.46	129460000	21
P62241	40S ribosomal protein S8	RPS8	0.864208	0.778684	0.966167	10	10	10	44.7	44.7	44.7	24.205	0	102.82	495660000	33
P46781	40S ribosomal protein S9	RPS9	-0.227982	-0.120705	-0.0640561	6	6	6	20.6	20.6	20.6	22.591	0	40.404	101080000	13
P08865	40S ribosomal protein SA	RPSA	0.309964	0.506071	0.310294	6	6	6	28.5	28.5	28.5	32.854	0	157.74	273180000	17
P49189	4-trimethylaminobutyraldehyde dehydrogenase	ALDH9A1	0.490855	0.614725	0.670918	11	11	11	22.1	22.1	22.1	53.801	0	76.076	346160000	36
Q9H0D6	5-3 exoribonuclease 2	XRN2	-0.875386	-0.413738	-0.883521	5	5	5	6.4	6.4	6.4	108.58	0	59.603	43565000	17
O14841	5-oxoprolinase	OPLAH	-0.462518	-0.341801	-0.137901	9	9	9	10.7	10.7	10.7	137.46	0	58.377	77815000	15
P10809	60 kDa heat shock protein, mitochondrial	HSPD1	1.37287	1.71337	1.43415	26	26	26	51.7	51.7	51.7	61.054	0	323.31	1372600000	123
P05388;Q8NHW5	60S acidic ribosomal protein P0;60S acidic ribosomal protein P0-like	RPLP0;RPLP0P6	0.572878	0.381451	0.376019	6	6	6	31.2	31.2	31.2	34.273	0	210.17	274400000	19
P05387	60S acidic ribosomal protein P2	RPLP2	0.142114	-0.236145	0.286546	4	4	4	53	53	53	11.665	0	80.974	161600000	14
P27635	60S ribosomal protein L10	RPL10	0.0113037	0.379279	0.0706116	7	7	7	30.8	30.8	30.8	24.604	0	70.309	160310000	28
P62906	60S ribosomal protein L10a	RPL10A	-0.195373	-0.386012	-0.398416	3	3	3	18.9	18.9	18.9	24.831	0	23.55	84521000	11
P62913	60S ribosomal protein L11	RPL11	-0.00331654	0.115801	-0.00128353	2	2	2	12.9	12.9	12.9	20.252	0	13.629	161630000	6
P30050	60S ribosomal protein L12	RPL12	0.277241	0.373558	0.4148	4	4	4	40	40	40	17.818	0	156.97	216920000	25
P26373	60S ribosomal protein L13	RPL13	-0.335024	-0.240442	-0.234738	5	5	5	25.6	25.6	25.6	24.261	0	37.852	117240000	13
P40429;Q6NVV1	60S ribosomal protein L13a;Putative 60S ribosomal protein L13a protein RPL13AP3	RPL13A;RPL13AP3	-0.416392	-0.215661	-0.34343	4	4	4	20.2	20.2	20.2	23.577	0	28.916	65727000	16
P50914	60S ribosomal protein L14	RPL14	-0.16155	0.0721739	0.0984548	2	2	2	10.7	10.7	10.7	23.432	0	19.319	109840000	10
P61313	60S ribosomal protein L15	RPL15	-0.146758	0.192908	0.00206735	3	3	3	14.7	14.7	14.7	24.146	0	27.644	125400000	8
P18621	60S ribosomal protein L17	RPL17	0.237199	0.14744	0.263044	3	3	3	19	19	19	21.397	0	41.161	159800000	18
Q07020	60S ribosomal protein L18	RPL18	0.287642	0.250543	0.246844	5	5	5	28.7	28.7	28.7	21.634	0	89.774	152090000	16
Q02543	60S ribosomal protein L18a	RPL18A	-0.301295	-0.271034	-0.260028	3	3	3	17	17	17	20.762	0	80.698	88993000	15
P84098	60S ribosomal protein L19	RPL19	-0.132427	-0.373644	-0.294041	4	4	4	14.3	14.3	14.3	23.466	0	39.898	73334000	11
P46778	60S ribosomal protein L21	RPL21	0.0651196	-0.0890523	0.168844	2	2	2	16.2	16.2	16.2	18.565	0	73.738	161670000	8
P35268	60S ribosomal protein L22	RPL22	0.290646	0.246849	0.139569	5	5	5	40.6	40.6	40.6	14.787	0	32.983	199840000	11
P62750	60S ribosomal protein L23a	RPL23A	0.403518	0.27175	0.300675	2	2	2	15.4	15.4	15.4	17.695	0	17.212	147920000	19
P83731	60S ribosomal protein L24	RPL24	-0.2423	-0.11691	-0.082458	3	3	3	21	21	21	17.779	0	21.719	141520000	13
P61353	60S ribosomal protein L27	RPL27	0.295004	0.20956	0.225195	6	6	6	43.4	43.4	43.4	15.798	0	62.571	199250000	20
P46776	60S ribosomal protein L27a	RPL27A	0.17313	0.0655649	0.219803	4	4	4	31.1	31.1	31.1	16.561	0	33.957	186400000	8
P39023	60S ribosomal protein L3	RPL3	-0.0649904	-0.0597447	-0.0688478	5	5	5	17.6	17.6	17.6	46.108	0	40.53	108410000	18
P62888	60S ribosomal protein L30	RPL30	-0.607354	-0.34598	-0.278656	4	4	4	34.8	34.8	34.8	12.784	0	44.231	87829000	11
P62899	60S ribosomal protein L31	RPL31	0.147544	0.233933	0.266159	4	4	4	38.4	38.4	38.4	14.463	0	33.034	153630000	14
P18077	60S ribosomal protein L35a	RPL35A	-0.488501	-0.762431	-0.50948	2	2	2	15.5	15.5	15.5	12.538	0.00070771	11.143	58401000	5
Q9Y3U8	60S ribosomal protein L36	RPL36	-0.478843	-0.753744	-0.461834	2	2	2	20	20	20	12.254	0	14.242	43778000	4
P61513;A6NKH3	60S ribosomal protein L37a;Putative 60S ribosomal protein L37a-like protein	RPL37A;RPL37AP8	-1.08728	-1.23756	-1.19507	2	2	2	28.3	28.3	28.3	10.275	0	69.819	22204000	4
P36578	60S ribosomal protein L4	RPL4	0.770116	0.578165	0.732284	12	12	12	32.8	32.8	32.8	47.697	0	89.17	365290000	35
P46777	60S ribosomal protein L5	RPL5	0.319913	0.519435	0.637297	9	9	9	36	36	36	34.362	0	113.37	295360000	28
Q02878	60S ribosomal protein L6	RPL6	0.538864	0.543806	0.488859	10	10	10	22.9	22.9	22.9	32.728	0	89.95	277370000	27
P18124	60S ribosomal protein L7	RPL7	0.481786	0.303909	0.327868	4	4	4	16.5	16.5	16.5	29.225	0	67.855	220240000	20
P62424	60S ribosomal protein L7a	RPL7A	0.422581	0.191274	0.364004	7	7	7	28.2	28.2	28.2	29.995	0	59.047	228360000	19
P62917	60S ribosomal protein L8	RPL8	0.542482	0.531372	0.495569	7	7	7	32.7	32.7	32.7	28.024	0	132.25	206930000	13
P32969	60S ribosomal protein L9	RPL9	-0.443025	-0.299616	-0.289948	3	3	3	13	13	13	21.863	0	18.273	87573000	9
P52209	6-phosphogluconate dehydrogenase, decarboxylating	PGD	-0.00549925	-0.0141549	0.250447	8	8	8	22.2	22.2	22.2	53.139	0	58.002	140720000	18
O95336	6-phosphogluconolactonase	PGLS	-0.621194	-0.597568	-0.908431	3	3	3	20.9	20.9	20.9	27.547	0	26.361	51708000	5
P11021	78 kDa glucose-regulated protein	HSPA5	2.03459	2.22816	2.02377	31	31	30	45.4	45.4	45.4	72.332	0	323.31	3290100000	209
P24752	Acetyl-CoA acetyltransferase, mitochondrial	ACAT1	-0.44018	-0.619892	-0.725136	6	6	6	19.9	19.9	19.9	45.199	0	71.108	47354000	9
Q13510	Acid ceramidase;Acid ceramidase subunit alpha;Acid ceramidase subunit beta	ASAH1	1.09171	1.30171	1.03574	9	9	9	27.6	27.6	27.6	44.659	0	125.81	885670000	47
P39687	Acidic leucine-rich nuclear phosphoprotein 32 family member A	ANP32A	0.615742	0.392766	0.290126	6	6	5	26.1	26.1	26.1	28.585	0	67.068	266680000	18
Q92688	Acidic leucine-rich nuclear phosphoprotein 32 family member B	ANP32B	-0.628568	-0.557689	-0.510772	4	3	3	21.1	15.9	15.9	28.787	0	23.481	60836000	5
Q99798	Aconitate hydratase, mitochondrial	ACO2	0.333825	0.254803	0.621929	15	15	15	23.2	23.2	23.2	85.424	0	200.1	195480000	36
P68133;P68032;P62736;P63267	Actin, alpha skeletal muscle;Actin, alpha cardiac muscle 1;Actin, aortic smooth muscle;Actin, gamma-enteric smooth muscle	ACTA1;ACTC1;ACTA2;ACTG2	1.62905	1.68907	2.1219	18	5	5	55.7	26.5	26.5	42.051	0	323.31	3102800000	38
P63261;P60709	Actin, cytoplasmic 2;Actin, cytoplasmic 2, N-terminally processed;Actin, cytoplasmic 1;Actin, cytoplasmic 1, N-terminally processed	ACTG1;ACTB	3.61409	3.63807	3.58772	27	27	14	71.7	71.7	43.7	41.792	0	323.31	35547000000	485
P61160	Actin-related protein 2	ACTR2	0.145617	-0.103685	0.0558322	5	5	5	14.7	14.7	14.7	44.76	0	47.877	163420000	21
O15143	Actin-related protein 2/3 complex subunit 1B	ARPC1B	-0.414684	-0.26449	-0.437196	5	5	5	18	18	18	40.949	0	38.241	88097000	10
O15144	Actin-related protein 2/3 complex subunit 2	ARPC2	-1.10917	-1.09806	-1.21412	4	4	4	19.3	19.3	19.3	34.333	0	23.426	27817000	4
P59998	Actin-related protein 2/3 complex subunit 4	ARPC4	-0.203134	-0.343485	-0.482346	4	4	4	22.6	22.6	22.6	19.667	0	27.62	88770000	9
O15511	Actin-related protein 2/3 complex subunit 5	ARPC5	-1.518	-1.38537	-1.56612	2	2	2	23.2	23.2	23.2	16.32	0	16.848	13213000	3
P61158	Actin-related protein 3	ACTR3	0.638599	0.537748	0.55204	13	13	13	44.3	44.3	44.3	47.371	0	210.51	332160000	35
P53999	Activated RNA polymerase II transcriptional coactivator p15	SUB1	0.287691	0.238347	0.449422	6	6	6	37.8	37.8	37.8	14.395	0	119.5	197840000	18
P13798	Acylamino-acid-releasing enzyme	APEH	-0.0995463	-0.205647	0.0751387	8	8	8	14.6	14.6	14.6	81.224	0	68.955	122810000	18
P07108	Acyl-CoA-binding protein	DBI	-0.118439	0.483485	0.189006	4	4	4	69	69	69	10.044	0	45.907	202230000	13
Q86TX2;P49753	Acyl-coenzyme A thioesterase 1;Acyl-coenzyme A thioesterase 2, mitochondrial	ACOT1;ACOT2	-0.903849	-0.40349	-0.657949	6	6	6	21.1	21.1	21.1	46.277	0	46.055	50974000	11
Q9NPJ3	Acyl-coenzyme A thioesterase 13;Acyl-coenzyme A thioesterase 13, N-terminally processed	ACOT13	-1.02082	-0.893203	-1.28095	2	2	2	17.9	17.9	17.9	14.96	0	12.095	30952000	2
O75608	Acyl-protein thioesterase 1	LYPLA1	-0.362271	-0.778587	-0.379717	2	2	2	8.3	8.3	8.3	24.669	0	11.707	59554000	7
P23526	Adenosylhomocysteinase	AHCY	0.710466	0.619284	0.856204	11	11	11	28.7	28.7	28.7	47.716	0	181.68	342450000	33
P54819	Adenylate kinase 2, mitochondrial;Adenylate kinase 2, mitochondrial, N-terminally processed	AK2	-0.975643	-0.506882	-0.879128	3	3	3	22.6	22.6	22.6	26.477	0	24.166	46348000	7
P00568	Adenylate kinase isoenzyme 1	AK1	-0.508155	-0.845964	-0.827986	5	5	5	31.4	31.4	31.4	21.635	0	30.471	46541000	5
Q01518	Adenylyl cyclase-associated protein 1	CAP1	0.731467	0.618088	0.701689	13	13	13	33.7	33.7	33.7	51.901	0	295.47	327580000	61
Q8IUX7	Adipocyte enhancer-binding protein 1	AEBP1	0.621758	0.42472	0.0424689	10	10	10	10.7	10.7	10.7	130.93	0	173.11	177350000	39
Q9HDC9	Adipocyte plasma membrane-associated protein	APMAP	0.301454	0.519831	1.01159	11	11	11	31	31	31	46.48	0	135.98	359390000	38
P12236;P12235	ADP/ATP translocase 3;ADP/ATP translocase 3, N-terminally processed;ADP/ATP translocase 1	SLC25A6;SLC25A4	0.108917	0.0125301	0.190067	6	6	2	18.8	18.8	8.1	32.866	0	37.458	163280000	11
P84077;P61204	ADP-ribosylation factor 1;ADP-ribosylation factor 3	ARF1;ARF3	0.393182	0.0689715	0.497233	7	7	4	41.4	41.4	23.8	20.697	0	63.289	265370000	40
P36405	ADP-ribosylation factor-like protein 3	ARL3	-0.939613	-1.04801	-0.575099	3	3	3	15.4	15.4	15.4	20.455	0	78.811	37456000	7
P55196	Afadin	MLLT4	-1.03398	-1.15404	-1.25665	4	4	4	3	3	3	206.8	0	24.516	17397000	3
O43488	Aflatoxin B1 aldehyde reductase member 2	AKR7A2	-0.770129	-0.845553	-0.247627	6	6	4	22.6	22.6	15.3	39.589	0	48.823	60846000	10
Q99996	A-kinase anchor protein 9	AKAP9	-1.59252	-1.345	-1.70495	5	5	5	1.7	1.7	1.7	452.98	0	61.682	12516000	6
P49588	Alanine--tRNA ligase, cytoplasmic	AARS	-0.371814	-0.612103	-0.47908	8	8	8	10.3	10.3	10.3	106.81	0	54.439	39271000	21
P14550	Alcohol dehydrogenase [NADP(+)]	AKR1A1	-0.0934105	-0.165003	0.207365	7	7	7	26.8	26.8	26.8	36.573	0	110.82	130340000	27
P00330	Alcohol dehydrogenase 1	ADH1	3.63776	3.20893	3.30742	18	18	18	53.7	53.7	53.7	36.849	0	323.31	22279000000	268
P11766	Alcohol dehydrogenase class-3	ADH5	-0.845111	-0.971462	-0.909197	2	2	2	7.8	7.8	7.8	39.724	0	14.268	36712000	3
Q8IZ83	Aldehyde dehydrogenase family 16 member A1	ALDH16A1	-1.09943	-1.20762	-1.2187	4	4	4	7.2	7.2	7.2	85.126	0	36.064	18871000	7
P05091	Aldehyde dehydrogenase, mitochondrial	ALDH2	0.149889	-0.329307	0.439036	9	9	9	24.6	24.6	24.6	56.381	0	148.95	156320000	27
P02763	Alpha-1-acid glycoprotein 1	ORM1	0.942783	0.0636349	0.0478149	6	6	6	30.8	30.8	30.8	23.511	0	56.787	188920000	20
P01011	Alpha-1-antichymotrypsin;Alpha-1-antichymotrypsin His-Pro-less	SERPINA3	0.959641	0.583893	0.719572	12	12	12	31.4	31.4	31.4	47.65	0	255.43	380020000	62
P01009	Alpha-1-antitrypsin;Short peptide from AAT	SERPINA1	2.80455	2.95909	2.32121	30	30	30	61	61	61	46.736	0	323.31	8817700000	280
P02765	Alpha-2-HS-glycoprotein;Alpha-2-HS-glycoprotein chain A;Alpha-2-HS-glycoprotein chain B	AHSG	0.661786	-0.0571033	-0.0711634	4	4	4	19.9	19.9	19.9	39.324	0	107.28	145000000	23
P01023	Alpha-2-macroglobulin	A2M	0.361877	-0.249085	0.320927	10	10	10	9.6	9.6	9.6	163.29	0	76.121	145810000	20
P12814	Alpha-actinin-1	ACTN1	1.05923	1.20002	1.02635	40	25	25	47.4	30.8	30.8	103.06	0	323.31	689770000	102
O43707	Alpha-actinin-4	ACTN4	1.68431	1.79782	1.99524	46	46	31	56	56	39.7	104.85	0	323.31	2092600000	258
P49419	Alpha-aminoadipic semialdehyde dehydrogenase	ALDH7A1	-0.440636	-0.380285	-0.474261	6	6	6	14.8	14.8	14.8	58.486	0	178.43	80792000	12
P06733	Alpha-enolase	ENO1	1.63638	1.65485	1.99183	23	23	21	55.1	55.1	50	47.168	0	323.31	2002200000	118
P54920	Alpha-soluble NSF attachment protein	NAPA	-1.14995	-0.840677	-0.876676	3	3	3	13.9	13.9	13.9	33.232	0	28.079	25914000	8
Q12904	Aminoacyl tRNA synthase complex-interacting multifunctional protein 1;Endothelial monocyte-activating polypeptide 2	AIMP1	-0.635862	-0.135791	-0.684969	4	4	4	17.9	17.9	17.9	34.352	0	35.003	63095000	8
Q9H4A4	Aminopeptidase B	RNPEP	0.422555	0.521106	0.666704	14	14	14	32.3	32.3	32.3	72.595	0	323.31	326180000	49
P01019	Angiotensinogen;Angiotensin-1;Angiotensin-2;Angiotensin-3;Angiotensin-4;Angiotensin 1-9;Angiotensin 1-7;Angiotensin 1-5;Angiotensin 1-4	AGT	-0.11605	-1.37126	-1.22979	3	3	3	7.6	7.6	7.6	53.154	0	23.058	34246000	4
P04083	Annexin A1	ANXA1	0.592868	0.300229	-0.19683	10	10	10	36.4	36.4	36.4	38.714	0	175.42	213060000	31
P07355;A6NMY6	Annexin A2;Putative annexin A2-like protein	ANXA2;ANXA2P2	1.74078	1.71968	1.67445	23	23	23	64.6	64.6	64.6	38.604	0	323.31	1576300000	174
P09525	Annexin A4	ANXA4	-0.0132099	-0.216264	-0.117345	9	9	9	33.5	33.5	33.5	35.882	0	78.737	90802000	19
P08758	Annexin A5	ANXA5	1.21322	1.17043	0.87193	16	16	16	60.9	60.9	60.9	35.936	0	323.31	643610000	92
P08133	Annexin A6	ANXA6	1.21014	1.36463	1.48563	34	34	34	58.1	58.1	58.1	75.872	0	323.31	1006100000	127
O95994	Anterior gradient protein 2 homolog	AGR2	0.242093	0.247106	-0.137076	7	6	6	52.6	46.3	46.3	19.979	0	63.057	171050000	20
Q8TD06	Anterior gradient protein 3 homolog	AGR3	0.420945	0.607766	0.868389	7	7	6	33.7	33.7	27.1	19.171	0	199.96	434680000	30
P01008	Antithrombin-III	SERPINC1	0.489004	-0.159989	-0.504127	7	7	6	19.8	19.8	17.5	52.602	0	42.618	147120000	11
Q10567;P63010	AP-1 complex subunit beta-1;AP-2 complex subunit beta	AP1B1;AP2B1	-0.58345	-0.953605	-0.598973	5	5	5	7.1	7.1	7.1	104.64	0	32.916	50746000	7
O95782;O94973	AP-2 complex subunit alpha-1;AP-2 complex subunit alpha-2	AP2A1;AP2A2	-1.01386	-1.21339	-1.09344	3	3	3	3.4	3.4	3.4	107.54	0	17.718	27042000	5
Q96CW1	AP-2 complex subunit mu	AP2M1	-1.09563	-1.24046	-1.07236	2	2	2	6	6	6	49.654	0	14.587	11895000	7
O00203	AP-3 complex subunit beta-1	AP3B1	-0.632273	-0.742214	-0.705849	3	3	3	3.6	3.6	3.6	121.32	0	22.561	42696000	7
P02647	Apolipoprotein A-I;Proapolipoprotein A-I;Truncated apolipoprotein A-I	APOA1	1.48085	1.34516	0.920633	18	18	18	62.9	62.9	62.9	30.777	0	229.82	717030000	60
P02652	Apolipoprotein A-II;Proapolipoprotein A-II;Truncated apolipoprotein A-II	APOA2	-0.238441	-0.45962	-1.1954	5	5	5	69	69	69	11.175	0	53.186	57532000	11
P04114	Apolipoprotein B-100;Apolipoprotein B-48	APOB	-0.107429	-0.368298	-0.0629754	12	12	12	3.6	3.6	3.6	515.6	0	79.947	95368000	12
P05090	Apolipoprotein D	APOD	-0.542552	-0.585362	0.353105	6	6	6	30.2	30.2	30.2	21.275	0	60.473	71127000	32
P02649	Apolipoprotein E	APOE	-0.0401627	-0.231908	-0.145494	8	8	8	31.9	31.9	31.9	36.154	0	157.27	88981000	24
Q9BZZ5	Apoptosis inhibitor 5	API5	-0.683383	-0.832059	-0.742743	3	3	3	6.1	6.1	6.1	59.004	0	22.518	34232000	8
Q9UKV3	Apoptotic chromatin condensation inducer in the nucleus	ACIN1	-0.77943	-0.502654	-0.586144	5	5	5	4.6	4.6	4.6	151.86	0	35.842	38816000	12
P54136	Arginine--tRNA ligase, cytoplasmic	RARS	0.0882819	0.423832	0.217858	13	13	13	23.6	23.6	23.6	75.378	0	101.89	182290000	31
P18440	Arylamine N-acetyltransferase 1	NAT1	1.55696	1.6441	1.54638	20	20	20	73.1	73.1	73.1	33.898	0	323.31	1523600000	114
O43776	Asparagine--tRNA ligase, cytoplasmic	NARS	-0.435834	-0.370009	-0.632828	5	5	5	9.7	9.7	9.7	62.942	0	161.08	59798000	18
P17174	Aspartate aminotransferase, cytoplasmic	GOT1	-0.79955	-0.937419	-0.84211	3	3	3	7.7	7.7	7.7	46.247	0	19.58	33091000	8
P00505	Aspartate aminotransferase, mitochondrial	GOT2	0.084919	-0.225504	-0.12254	7	7	7	17.4	17.4	17.4	47.517	0	109.03	111200000	17
P14868	Aspartate--tRNA ligase, cytoplasmic	DARS	0.241078	0.402086	0.288454	15	15	15	35.1	35.1	35.1	57.136	0	135.96	175090000	28
Q9ULA0	Aspartyl aminopeptidase	DNPEP	0.308643	0.328001	0.116877	8	8	8	23.6	23.6	23.6	52.428	0	74.18	219710000	23
Q9BXN1	Asporin	ASPN	1.88511	0.882204	0.887291	12	12	12	34.7	34.7	34.7	43.417	0	104.65	1048100000	44
P25705	ATP synthase subunit alpha, mitochondrial	ATP5A1	1.49463	1.68021	1.56229	22	22	22	42.3	42.3	42.3	59.75	0	323.31	1438600000	126
P06576	ATP synthase subunit beta, mitochondrial	ATP5B	1.73103	1.61923	1.6413	18	18	18	54.1	54.1	54.1	56.559	0	308.71	1825300000	123
P30049	ATP synthase subunit delta, mitochondrial	ATP5D	-0.439774	-0.344328	-0.147795	2	2	2	13.7	13.7	13.7	17.49	0	22.811	70949000	8
P48047	ATP synthase subunit O, mitochondrial	ATP5O	-1.55547	-0.423454	-0.518742	2	2	2	11.7	11.7	11.7	23.277	0	24.2	60249000	6
P28288	ATP-binding cassette sub-family D member 3	ABCD3	-0.265227	-0.289282	0.191934	6	6	6	12	12	12	75.475	0	81.529	99015000	14
Q8NE71	ATP-binding cassette sub-family F member 1	ABCF1	-0.505174	-0.456942	-0.345848	6	6	6	9	9	9	95.925	0	43.621	64114000	15
P53396	ATP-citrate synthase	ACLY	-0.754194	-0.965643	-0.715955	5	5	5	4.5	4.5	4.5	120.84	0	32.632	36210000	15
P17858	ATP-dependent 6-phosphofructokinase, liver type	PFKL	0.0154736	-0.0794363	0.259249	10	10	8	17.1	17.1	13.5	85.018	0	69.967	164790000	19
Q08211	ATP-dependent RNA helicase A	DHX9	0.864446	0.76352	0.750234	19	19	19	18	18	18	140.96	0	229.74	386700000	65
Q92499	ATP-dependent RNA helicase DDX1	DDX1	0.0745177	-0.347326	-0.124039	7	7	7	13.5	13.5	13.5	82.431	0	57.698	95840000	19
Q9NUU7;Q9UMR2	ATP-dependent RNA helicase DDX19A;ATP-dependent RNA helicase DDX19B	DDX19A;DDX19B	-1.23036	-1.35619	-1.16754	2	2	2	5.4	5.4	5.4	53.974	0	18.516	14615000	3
O00571;O15523	ATP-dependent RNA helicase DDX3X;ATP-dependent RNA helicase DDX3Y	DDX3X;DDX3Y	0.0578002	-0.10765	-0.0354545	9	8	8	15.9	14.2	14.2	73.243	0	109.86	109250000	23
O95817	BAG family molecular chaperone regulator 3	BAG3	-1.58115	-1.51491	-1.78363	2	2	2	4.7	4.7	4.7	61.594	0	15.874	6660200	6
Q9H4G0	Band 4.1-like protein 1	EPB41L1	-1.7679	-1.41413	-1.68281	3	3	3	4.4	4.4	4.4	98.502	0	29.513	10085000	9
P50895	Basal cell adhesion molecule	BCAM	-0.0714293	-0.0311208	-0.0158878	8	8	8	17.5	17.5	17.5	67.404	0	81.042	126330000	23
P98160	Basement membrane-specific heparan sulfate proteoglycan core protein;Endorepellin;LG3 peptide	HSPG2	0.707145	0.158964	0.0767616	17	17	17	5.5	5.5	5.5	468.83	0	206.36	200950000	39
Q9NYF8	Bcl-2-associated transcription factor 1	BCLAF1	-0.378271	-0.122196	-0.245751	6	6	5	8.7	8.7	7.5	106.12	0	70.679	81775000	12
Q9BXK5	Bcl-2-like protein 13	BCL2L13	-1.78701	-2.02889	-1.86932	2	2	2	8.9	8.9	8.9	52.723	0	14.811	3777900	4
P02749	Beta-2-glycoprotein 1	APOH	0.854418	0.404327	-0.106484	6	6	6	24.9	24.9	24.9	38.298	0	101.15	245620000	30
O95340	Bifunctional 3-phosphoadenosine 5-phosphosulfate synthase 2;Sulfate adenylyltransferase;Adenylyl-sulfate kinase	PAPSS2	-0.64765	-0.00915424	-1.31543	4	4	4	8.3	8.3	8.3	69.5	0	88.2	65407000	13
P07814	Bifunctional glutamate/proline--tRNA ligase;Glutamate--tRNA ligase;Proline--tRNA ligase	EPRS	0.318782	0.453263	0.340993	18	18	18	15.1	15.1	15.1	170.59	0	159.65	228390000	49
P31939	Bifunctional purine biosynthesis protein PURH;Phosphoribosylaminoimidazolecarboxamide formyltransferase;IMP cyclohydrolase	ATIC	0.526882	0.6548	0.626307	16	16	16	46.1	46.1	46.1	64.615	0	130.39	386130000	35
P21810	Biglycan	BGN	2.38029	2.03232	1.91763	20	20	20	51.9	51.9	51.9	41.654	0	323.31	3672600000	145
P53004	Biliverdin reductase A	BLVRA	0.09726	0.273695	0.287183	5	5	5	21.6	21.6	21.6	33.428	0	43.931	197280000	16
Q13867	Bleomycin hydrolase	BLMH	-0.514273	-0.917212	-0.567384	3	3	3	9.7	9.7	9.7	52.562	0	18.779	52751000	9
Q9Y6D6	Brefeldin A-inhibited guanine nucleotide-exchange protein 1	ARFGEF1	-1.26299	-1.19074	-1.31195	2	2	2	1.8	1.8	1.8	208.76	0	13.889	10532000	4
O43670	BUB3-interacting and GLEBS motif-containing protein ZNF207	ZNF207	-0.696821	-0.621333	-0.643623	3	3	3	8.8	8.8	8.8	50.75	0	18.908	33468000	10
P11586	C-1-tetrahydrofolate synthase, cytoplasmic;Methylenetetrahydrofolate dehydrogenase;Methenyltetrahydrofolate cyclohydrolase;Formyltetrahydrofolate synthetase;C-1-tetrahydrofolate synthase, cytoplasmic, N-terminally processed	MTHFD1	-0.578397	-0.532923	-0.574015	6	6	6	8.4	8.4	8.4	101.56	0	100.28	55707000	18
P04003	C4b-binding protein alpha chain	C4BPA	-0.364609	-0.548659	-0.346494	5	5	5	11.4	11.4	11.4	67.033	0	42.76	79107000	6
P12830	Cadherin-1;E-Cad/CTF1;E-Cad/CTF2;E-Cad/CTF3	CDH1	-0.486318	-0.377137	-0.124039	6	6	6	9.8	9.8	9.8	97.455	0	196.08	80215000	16
Q6NUK1	Calcium-binding mitochondrial carrier protein SCaMC-1	SLC25A24	-0.228309	-0.203338	-0.143409	7	7	7	18.2	18.2	18.2	53.354	0	109.4	91290000	14
Q9HB71	Calcyclin-binding protein	CACYBP	-0.403192	-0.299508	-0.403548	6	6	6	31.1	31.1	31.1	26.21	0	37.577	90268000	9
Q13938	Calcyphosin	CAPS	0.350724	0.795203	1.18013	10	10	10	43.9	43.9	43.9	20.967	0	90.416	471420000	45
Q05682	Caldesmon	CALD1	0.944826	0.698064	0.492957	10	10	10	17.4	17.4	17.4	93.23	0	323.31	310310000	50
P27482	Calmodulin-like protein 3	CALML3	-2.12969	-2.255	-1.51769	4	2	2	28.9	18.8	18.8	16.891	0	14.482	6529500	2
Q9NZT1	Calmodulin-like protein 5	CALML5	-0.337697	-0.732351	-0.0626592	2	2	2	11	11	11	15.892	0	12.933	48663000	3
P27824	Calnexin	CANX	1.12991	1.44805	1.49271	15	15	15	27	27	27	67.567	0	323.31	1111000000	83
P04632	Calpain small subunit 1	CAPNS1	-0.245884	-0.353014	0.00168462	5	5	5	33.2	33.2	33.2	28.315	0	59.229	92079000	16
P07384	Calpain-1 catalytic subunit	CAPN1	0.412525	0.366996	0.603871	10	10	10	14.6	14.6	14.6	81.889	0	98.458	256520000	29
P17655	Calpain-2 catalytic subunit	CAPN2	-0.432369	-0.571921	-0.501773	7	7	7	14.3	14.3	14.3	79.994	0	60.188	60427000	13
P20810	Calpastatin	CAST	-0.0844163	0.116909	-0.276035	9	9	9	22.3	22.3	22.3	76.572	0	323.31	110780000	27
P27797	Calreticulin	CALR	0.868283	1.31474	1.16681	12	12	12	42.2	42.2	42.2	48.141	0	256.29	693290000	107
O43852	Calumenin	CALU	0.106308	0.297096	0.258229	10	10	10	35.6	35.6	35.6	37.106	0	89.504	168320000	46
P10644	cAMP-dependent protein kinase type I-alpha regulatory subunit;cAMP-dependent protein kinase type I-alpha regulatory subunit, N-terminally processed	PRKAR1A	-1.55948	-1.45968	-1.6281	3	3	3	10.8	10.8	10.8	42.981	0	17.255	8980200	4
P13861	cAMP-dependent protein kinase type II-alpha regulatory subunit	PRKAR2A	-0.934217	-0.772774	-0.77184	4	2	2	14.4	7.7	7.7	45.518	0	48.43	34365000	8
P31323	cAMP-dependent protein kinase type II-beta regulatory subunit	PRKAR2B	-0.478412	-0.26736	-0.413576	5	5	3	17	17	10.5	46.302	0	71.029	84985000	12
Q14444	Caprin-1	CAPRIN1	-0.298972	-0.146247	-0.182419	5	5	5	13.3	13.3	13.3	78.365	0	49.813	106360000	11
P00915	Carbonic anhydrase 1	CA1	-0.505679	-0.525116	-0.571798	2	2	2	10.7	10.7	10.7	28.87	0	13.809	68267000	6
O43570	Carbonic anhydrase 12	CA12	-0.774532	-0.427387	-0.210082	3	3	3	17.8	17.8	17.8	39.45	0	30.851	83493000	8
P00918	Carbonic anhydrase 2	CA2	0.081313	-0.0261856	0.0382326	5	5	5	25.4	25.4	25.4	29.246	0	34.646	145540000	15
P16152	Carbonyl reductase [NADPH] 1	CBR1	-0.124883	-0.271998	-0.685165	5	5	5	23.8	23.8	23.8	30.375	0	61.127	86322000	9
Q96DG6	Carboxymethylenebutenolidase homolog	CMBL	-0.76461	-1.12471	0.0247362	5	5	5	20.4	20.4	20.4	28.048	0	30.956	62363000	6
P49747	Cartilage oligomeric matrix protein	COMP	-0.391526	-1.30662	-1.5266	3	3	3	4.9	4.9	4.9	82.86	0	25.011	17953000	7
P67870	Casein kinase II subunit beta	CSNK2B	-1.5458	-1.88108	-1.65751	2	2	2	12.6	12.6	12.6	24.942	0	71.384	6951500	8
P31944	Caspase-14;Caspase-14 subunit p17, mature form;Caspase-14 subunit p10, mature form;Caspase-14 subunit p20, intermediate form;Caspase-14 subunit p8, intermediate form	CASP14	0.674327	0.0327951	0.850736	9	9	9	29.3	29.3	29.3	27.679	0	186.48	218070000	41
P04040	Catalase	CAT	0.468478	0.606551	0.342723	9	9	9	21.6	21.6	21.6	59.755	0	99.841	290580000	22
P35221	Catenin alpha-1	CTNNA1	0.250149	0.254185	0.366378	13	13	13	19.9	19.9	19.9	100.07	0	140.76	188490000	22
P35222	Catenin beta-1	CTNNB1	-0.782001	-0.39113	-0.657885	2	2	2	3.6	3.6	3.6	85.496	0	14.918	34958000	3
O60716	Catenin delta-1	CTNND1	0.089325	0.0587221	0.0523893	11	11	11	15.5	15.5	15.5	108.17	0	107.22	143910000	22
P07858	Cathepsin B;Cathepsin B light chain;Cathepsin B heavy chain	CTSB	0.903083	0.851704	1.02772	8	8	8	24.8	24.8	24.8	37.821	0	81.255	430540000	52
P07339	Cathepsin D;Cathepsin D light chain;Cathepsin D heavy chain	CTSD	1.52662	1.63105	1.33632	18	18	18	52.7	52.7	52.7	44.552	0	323.31	1560400000	130
P20645	Cation-dependent mannose-6-phosphate receptor	M6PR	-0.722253	-0.934224	-0.656916	2	2	2	10.1	10.1	10.1	30.993	0	15.765	28997000	9
Q13740	CD166 antigen	ALCAM	-0.18484	-0.319141	0.511681	9	9	9	20.6	20.6	20.6	65.102	0	103.58	161690000	17
O43866	CD5 antigen-like	CD5L	-1.89211	-1.51372	-1.60444	2	2	2	9.8	9.8	9.8	38.087	0	15.379	8045200	6
P13987	CD59 glycoprotein	CD59	-0.442058	-0.614956	-0.0580944	3	3	3	25	25	25	14.177	0	21.943	44408000	7
Q8N163	Cell cycle and apoptosis regulator protein 2	CCAR2	-0.158114	-0.250453	-0.155684	8	8	8	11.6	11.6	11.6	102.9	0	90.406	92147000	15
P60953	Cell division control protein 42 homolog	CDC42	-0.116877	0.108151	0.131803	4	3	3	27.7	22	22	21.258	0	22.823	117340000	7
Q99459	Cell division cycle 5-like protein	CDC5L	-1.5681	-1.58001	-1.69911	2	2	2	3.6	3.6	3.6	92.25	0	42.407	8042900	6
P29373	Cellular retinoic acid-binding protein 2	CRABP2	2.09062	2.14321	1.79145	14	14	14	77.5	77.5	77.5	15.693	0	323.31	2446800000	141
P00450	Ceruloplasmin	CP	0.195595	0.371813	-0.457712	10	10	10	16.5	16.5	16.5	122.2	0	103.93	159350000	21
Q9H444	Charged multivesicular body protein 4b	CHMP4B	-0.868283	-1.03967	-1.13819	3	3	3	15.6	15.6	15.6	24.95	0	24.294	24762000	5
O00299	Chloride intracellular channel protein 1	CLIC1	0.661613	0.790007	0.841012	10	10	10	54.4	54.4	54.4	26.922	0	271.73	451550000	40
Q8IWA5	Choline transporter-like protein 2	SLC44A2	-0.829456	-1.09049	-0.807805	2	2	2	3.3	3.3	3.3	80.123	0	12.994	37118000	5
P83916	Chromobox protein homolog 1	CBX1	-1.51773	-1.05914	-1.70823	3	2	2	17.8	9.2	9.2	21.418	0	72.301	15312000	9
Q13185	Chromobox protein homolog 3	CBX3	0.466845	0.601677	0.313255	7	7	6	45.9	45.9	37.2	20.811	0	123.03	239840000	35
P45973	Chromobox protein homolog 5	CBX5	-0.707414	-0.941823	-0.851932	3	3	3	20.4	20.4	20.4	22.225	0	17.838	29477000	3
Q9P2M7	Cingulin	CGN	-0.485067	-0.266504	-0.366011	10	10	10	10.2	10.2	10.2	136.38	0	119	68787000	16
O75390	Citrate synthase, mitochondrial	CS	0.0342366	0.196889	0.198515	4	4	4	8.2	8.2	8.2	51.712	0	43.725	145180000	15
Q00610	Clathrin heavy chain 1	CLTC	1.62139	1.63335	1.66703	42	42	42	30.4	30.4	30.4	191.61	0	323.31	1596300000	149
Q14677	Clathrin interactor 1	CLINT1	-0.833594	-0.766624	-0.663859	4	4	4	9.1	9.1	9.1	68.259	0	25.548	39491000	5
P09496	Clathrin light chain A	CLTA	-1.18881	-1.07771	-1.26507	2	2	2	8.1	8.1	8.1	27.076	0	14.993	25313000	4
Q16630	Cleavage and polyadenylation specificity factor subunit 6	CPSF6	-0.2563	-0.188883	-0.254554	5	5	5	15.2	15.2	15.2	59.209	0	59.465	91777000	11
P10909	Clusterin;Clusterin beta chain;Clusterin alpha chain	CLU	0.99078	0.297855	0.881303	8	8	8	23.8	23.8	23.8	52.494	0	137.9	340120000	33
Q14019	Coactosin-like protein	COTL1	-0.577266	-0.635272	-0.931017	5	5	5	23.9	23.9	23.9	15.945	0	29.563	37435000	11
P53621	Coatomer subunit alpha;Xenin;Proxenin	COPA	0.645272	0.642034	0.710498	16	16	16	14.5	14.5	14.5	138.34	0	157.19	398270000	35
P35606	Coatomer subunit beta	COPB2	0.170888	0.10141	0.342466	11	11	11	17.9	17.9	17.9	102.49	0	97.395	219110000	24
P53618	Coatomer subunit beta	COPB1	0.475313	0.572497	0.573272	6	6	6	11	11	11	107.14	0	123.66	310650000	24
P48444	Coatomer subunit delta	ARCN1	-0.011442	-0.026665	-0.107695	6	6	6	18	18	18	57.21	0	49.202	99163000	20
Q9Y678	Coatomer subunit gamma-1	COPG1	-0.285371	0.0139556	-0.199933	5	5	4	8.6	8.6	7.2	97.717	0	133.62	108830000	24
P23528	Cofilin-1	CFL1	1.68503	1.84426	1.59697	14	14	14	62.7	62.7	62.7	18.502	0	323.31	1642500000	94
O75534	Cold shock domain-containing protein E1	CSDE1	-1.37979	-1.42553	-1.12676	4	4	4	7.1	7.1	7.1	88.884	0	25.692	12611000	6
Q14011	Cold-inducible RNA-binding protein	CIRBP	0.243244	0.00971483	0.436551	5	5	5	34.3	34.3	34.3	18.648	0	54.064	215600000	14
P02452	Collagen alpha-1(I) chain	COL1A1	2.67655	2.22075	2.29194	14	14	14	13.6	13.6	13.6	138.94	0	323.31	3802200000	165
P02461	Collagen alpha-1(III) chain	COL3A1	1.48069	0.588635	0.728881	5	5	5	4	4	4	138.56	0	239.7	468420000	32
P02462;P29400	Collagen alpha-1(IV) chain;Arresten;Collagen alpha-5(IV) chain	COL4A1;COL4A5	-1.12158	-1.04114	-1.03376	2	2	2	0.9	0.9	0.9	160.61	0	12.168	13049000	7
P12109	Collagen alpha-1(VI) chain	COL6A1	2.6837	1.99053	1.85424	36	36	36	45	45	45	108.53	0	323.31	4161400000	208
Q99715	Collagen alpha-1(XII) chain	COL12A1	2.94359	2.34869	2.3401	97	97	97	45.8	45.8	45.8	333.14	0	323.31	6319600000	418
Q05707	Collagen alpha-1(XIV) chain	COL14A1	1.92025	1.15637	0.722572	30	30	30	22.6	22.6	22.6	193.51	0	323.31	951290000	94
P08123	Collagen alpha-2(I) chain	COL1A2	3.15269	2.60302	2.65876	10	10	10	9.6	9.6	9.6	129.31	0	260.52	5694500000	237
P12110	Collagen alpha-2(VI) chain	COL6A2	2.63107	1.93513	1.7212	30	30	30	29.9	29.9	29.9	108.58	0	323.31	3225500000	225
P12111	Collagen alpha-3(VI) chain	COL6A3	3.64376	2.99521	2.77277	127	127	127	47.7	47.7	47.7	343.67	0	323.31	16316000000	844
Q96CG8	Collagen triple helix repeat-containing protein 1	CTHRC1	-0.363844	-0.806436	-1.57828	3	3	3	11.5	11.5	11.5	26.224	0	19.819	25791000	10
P01024	Complement C3;Complement C3 beta chain;C3-beta-c;Complement C3 alpha chain;C3a anaphylatoxin;Acylation stimulating protein;Complement C3b alpha chain;Complement C3c alpha chain fragment 1;Complement C3dg fragment;Complement C3g fragment;Complement C3d fragment;Complement C3f fragment;Complement C3c alpha chain fragment 2	C3	1.60112	1.07783	0.847913	37	37	37	31.5	31.5	31.5	187.15	0	323.31	780700000	111
P0C0L4;P0C0L5	Complement C4-A;Complement C4 beta chain;Complement C4-A alpha chain;C4a anaphylatoxin;C4b-A;C4d-A;Complement C4 gamma chain;Complement C4-B;Complement C4 beta chain;Complement C4-B alpha chain;C4a anaphylatoxin;C4b-B;C4d-B;Complement C4 gamma chain	C4A;C4B	1.8594	1.37971	2.28607	50	50	50	37.9	37.9	37.9	192.78	0	323.31	2488200000	220
Q07021	Complement component 1 Q subcomponent-binding protein, mitochondrial	C1QBP	-0.143305	-0.0361895	-0.161007	3	3	3	19.1	19.1	19.1	31.362	0	55.586	98550000	24
P00751	Complement factor B;Complement factor B Ba fragment;Complement factor B Bb fragment	CFB	0.637809	0.398814	0.0887034	12	12	12	17.4	17.4	17.4	85.532	0	105.7	236680000	26
P08603	Complement factor H	CFH	0.0351061	-0.259733	-0.555203	7	7	7	7.1	7.1	7.1	139.09	0	45.203	73366000	14
Q9NZB2	Constitutive coactivator of PPAR-gamma-like protein 1	FAM120A	-0.0903786	-0.10619	-0.0229163	10	10	10	10.8	10.8	10.8	121.89	0	77.756	83869000	15
Q99829	Copine-1	CPNE1	0.0405866	0.243958	-0.0616336	7	7	7	13.6	13.6	13.6	59.058	0	269.79	111580000	18
O75131	Copine-3	CPNE3	0.321504	0.245581	0.282306	7	7	7	17.9	17.9	17.9	60.13	0	48.403	187520000	25
O00244	Copper transport protein ATOX1	ATOX1	-0.451845	0.473909	-0.310864	6	6	6	76.5	76.5	76.5	7.4016	0	45.748	141290000	10
O75367	Core histone macro-H2A.1	H2AFY	1.14099	1.4762	1.2983	14	14	14	44.9	44.9	44.9	39.617	0	323.31	1136900000	47
P31146	Coronin-1A	CORO1A	-0.493276	-0.470668	-0.682315	6	6	6	19.1	19.1	19.1	51.026	0	82.091	60997000	8
Q9BR76	Coronin-1B	CORO1B	-0.407128	-0.393931	-0.50618	6	6	6	20.7	20.7	20.7	54.234	0	71.972	74258000	8
Q9ULV4	Coronin-1C	CORO1C	-0.672732	-0.751131	-1.13618	5	5	5	14.1	14.1	14.1	53.248	0	46.14	37949000	7
Q9NRF8	CTP synthase 2	CTPS2	-0.698359	-0.715627	-0.440821	5	5	5	12.6	12.6	12.6	65.677	0	37.015	59204000	7
Q86VP6	Cullin-associated NEDD8-dissociated protein 1	CAND1	0.181173	0.041034	0.184109	15	15	15	15	15	15	136.37	0	95.189	167250000	25
P01040	Cystatin-A;Cystatin-A, N-terminally processed	CSTA	0.817904	-0.146161	0.977872	6	6	6	76.5	76.5	76.5	11.006	0	104.09	345800000	21
P04080	Cystatin-B	CSTB	0.483011	0.605541	0.385735	4	4	4	55.1	55.1	55.1	11.139	0	36.454	307150000	13
P01034	Cystatin-C	CST3	-0.693718	-0.49203	-1.09804	4	4	4	24	24	24	15.799	0	34.454	44946000	11
P21291	Cysteine and glycine-rich protein 1	CSRP1	0.442348	0.440878	0.665986	5	5	5	45.6	45.6	45.6	20.567	0	73.079	253970000	22
P50238	Cysteine-rich protein 1	CRIP1	0.858081	1.31271	1.61983	4	4	4	31.2	31.2	31.2	8.5328	0	43.02	744310000	41
P52943	Cysteine-rich protein 2	CRIP2	0.507969	0.268792	0.835729	4	4	4	32.2	32.2	32.2	22.492	0	185.03	329110000	22
P49589	Cysteine--tRNA ligase, cytoplasmic	CARS	-1.32655	-1.48048	-1.14175	2	2	2	3.9	3.9	3.9	85.472	0	20.926	18217000	4
P00167	Cytochrome b5	CYB5A	1.0531	1.66375	1.54083	4	4	4	42.5	42.5	42.5	15.33	0	294.12	1137400000	45
P31930	Cytochrome b-c1 complex subunit 1, mitochondrial	UQCRC1	0.0815374	0.0736245	-0.0507376	4	4	4	9.2	9.2	9.2	52.645	0	59.779	122930000	12
P22695	Cytochrome b-c1 complex subunit 2, mitochondrial	UQCRC2	-0.113824	-0.414801	-0.0188131	5	5	5	17.7	17.7	17.7	48.442	0	123.36	77774000	10
P47985;P0C7P4	Cytochrome b-c1 complex subunit Rieske, mitochondrial;Cytochrome b-c1 complex subunit 11;Putative cytochrome b-c1 complex subunit Rieske-like protein 1	UQCRFS1;UQCRFS1P1	-0.449732	-0.312375	-0.391937	4	4	4	14.2	14.2	14.2	29.668	0	53.623	56964000	17
P99999	Cytochrome c	CYCS	-0.572698	-0.236439	-0.659633	5	5	5	42.9	42.9	42.9	11.749	0	28.493	79411000	9
P10606	Cytochrome c oxidase subunit 5B, mitochondrial	COX5B	-0.935469	-1.10172	-1.08557	3	3	3	19.4	19.4	19.4	13.696	0	18.839	21514000	4
Q14204	Cytoplasmic dynein 1 heavy chain 1	DYNC1H1	1.03675	0.859411	1.00647	39	39	39	11.1	11.1	11.1	532.4	0	323.31	542290000	86
Q13409	Cytoplasmic dynein 1 intermediate chain 2	DYNC1I2	-0.558697	-0.461852	-0.747965	5	5	5	11	11	11	71.456	0	56.181	46817000	10
Q9Y6G9	Cytoplasmic dynein 1 light intermediate chain 1	DYNC1LI1	-1.71977	-1.71051	-1.8451	2	2	2	5.4	5.4	5.4	56.578	0	13.704	5666800	5
Q07065	Cytoskeleton-associated protein 4	CKAP4	0.633878	0.647915	0.453384	17	17	17	38.9	38.9	38.9	66.022	0	323.31	326390000	51
P28838	Cytosol aminopeptidase	LAP3	1.30446	1.67789	1.77532	28	28	28	62.8	62.8	62.8	56.166	0	323.31	1618900000	115
Q96KP4	Cytosolic non-specific dipeptidase	CNDP2	1.30883	1.71527	1.45127	21	21	21	56.4	56.4	56.4	52.878	0	262.87	1497700000	104
P30046;A6NHG4	D-dopachrome decarboxylase;D-dopachrome decarboxylase-like protein	DDT;DDTL	-0.724272	-0.786937	0.0985993	4	4	4	39	39	39	12.712	0	31.919	94026000	5
P07585	Decorin	DCN	2.27176	2.19386	1.5522	13	13	13	39.6	39.6	39.6	39.746	0	287.34	3141300000	94
Q13268	Dehydrogenase/reductase SDR family member 2, mitochondrial	DHRS2	-0.472145	0.115976	-0.0479507	5	5	5	22.5	22.5	22.5	29.926	0	30.465	143730000	7
Q9BTZ2;P0CG22	Dehydrogenase/reductase SDR family member 4;Putative dehydrogenase/reductase SDR family member 4-like 1	DHRS4;DHRS4L1	-0.904309	-0.613357	-0.597378	4	4	4	11.9	11.9	11.9	29.537	0	27.429	46255000	10
Q13011	Delta(3,5)-Delta(2,4)-dienoyl-CoA isomerase, mitochondrial	ECH1	-0.645284	-0.514333	-0.560372	5	5	5	20.1	20.1	20.1	35.816	0	38.901	62753000	9
P54886	Delta-1-pyrroline-5-carboxylate synthase;Glutamate 5-kinase;Gamma-glutamyl phosphate reductase	ALDH18A1	-1.62567	-1.19611	0.293656	10	10	10	14.1	14.1	14.1	87.301	0	68.341	109560000	12
O43583	Density-regulated protein	DENR	-0.9486	-0.845899	-0.753036	3	3	3	12.6	12.6	12.6	22.092	0	140.58	28091000	15
Q07507	Dermatopontin	DPT	1.00686	0.874946	0.63194	3	3	3	19.4	19.4	19.4	24.005	0	323.31	396340000	25
P81605	Dermcidin;Survival-promoting peptide;DCD-1	DCD	1.20597	0.505261	0.694291	5	5	5	47.3	47.3	47.3	11.284	0	37.02	390640000	34
Q08554	Desmocollin-1	DSC1	0.574461	-0.132555	0.316114	5	5	5	6.9	6.9	6.9	99.986	0	80.078	163820000	25
Q02413	Desmoglein-1	DSG1	0.809618	-0.202187	0.547246	7	7	7	8.8	8.8	8.8	113.75	0	71.172	296450000	19
Q14126	Desmoglein-2	DSG2	-1.01928	-1.43096	-0.835027	3	3	3	4	4	4	122.29	0	32.905	25127000	5
P15924	Desmoplakin	DSP	1.39871	1.33206	1.68109	58	58	58	22.3	22.3	22.3	331.77	0	323.31	1123600000	170
P60981	Destrin	DSTN	0.39025	0.259776	0.4895	4	4	4	28.5	28.5	28.5	18.506	0	29.767	262690000	16
P09622	Dihydrolipoyl dehydrogenase, mitochondrial	DLD	-0.328049	-0.267668	-0.472841	6	6	6	15.5	15.5	15.5	54.177	0	80.677	70645000	8
P36957	Dihydrolipoyllysine-residue succinyltransferase component of 2-oxoglutarate dehydrogenase complex, mitochondrial	DLST	-0.600329	-0.39076	-0.372787	4	4	4	10.2	10.2	10.2	48.755	0	42.081	61114000	19
P09417	Dihydropteridine reductase	QDPR	0.138221	0.577772	1.61052	7	7	7	38.1	38.1	38.1	25.789	0	323.31	734540000	51
Q16555	Dihydropyrimidinase-related protein 2	DPYSL2	0.295904	-0.0614355	0.110745	8	7	7	22	19.2	19.2	62.293	0	59.11	174590000	19
Q14195	Dihydropyrimidinase-related protein 3	DPYSL3	0.729307	0.181492	-0.0390515	10	10	9	26	26	23.2	61.963	0	213.35	214950000	22
Q9UHL4	Dipeptidyl peptidase 2	DPP7	-0.421493	-0.588654	-0.553489	3	3	3	8.9	8.9	8.9	54.341	0	42.738	46375000	18
Q9NY33	Dipeptidyl peptidase 3	DPP3	0.137625	-0.0190274	0.145498	5	5	5	13.6	13.6	13.6	82.588	0	102.26	116670000	14
Q16531	DNA damage-binding protein 1	DDB1	0.0576131	-0.0395818	0.104394	12	12	12	14.6	14.6	14.6	126.97	0	126.89	144140000	14
Q92878	DNA repair protein RAD50	RAD50	-0.782019	-0.432698	-0.964006	8	8	8	6.4	6.4	6.4	153.89	0	49.264	42444000	7
P11387	DNA topoisomerase 1	TOP1	-1.07548	-1.60735	-1.26743	3	3	3	4.3	4.3	4.3	90.725	0	17.574	17046000	5
P27695	DNA-(apurinic or apyrimidinic site) lyase;DNA-(apurinic or apyrimidinic site) lyase, mitochondrial	APEX1	-0.102293	-0.0277223	0.0884521	8	8	8	39.3	39.3	39.3	35.554	0	58.87	131420000	18
P78527	DNA-dependent protein kinase catalytic subunit	PRKDC	0.523401	0.390552	0.577522	23	23	23	7.4	7.4	7.4	469.08	0	307.46	242870000	55
P25685	DnaJ homolog subfamily B member 1	DNAJB1	-0.0852901	0.197458	-0.0698584	9	9	9	25.6	25.6	25.6	38.044	0	62.731	159080000	16
Q9UBS4	DnaJ homolog subfamily B member 11	DNAJB11	-1.14364	-0.825654	-0.960281	3	3	3	14	14	14	40.513	0	71.464	24348000	19
P39656	Dolichyl-diphosphooligosaccharide--protein glycosyltransferase 48 kDa subunit	DDOST	-0.132929	-0.520673	-0.214568	5	5	5	13.6	13.6	13.6	50.8	0	54.959	75297000	15
P04843	Dolichyl-diphosphooligosaccharide--protein glycosyltransferase subunit 1	RPN1	0.464874	0.535531	0.660725	12	12	12	24.4	24.4	24.4	68.569	0	111.6	308140000	41
P04844	Dolichyl-diphosphooligosaccharide--protein glycosyltransferase subunit 2	RPN2	-0.138317	-0.442957	-0.0368707	5	5	5	14.9	14.9	14.9	69.283	0	82.638	94890000	21
P49959	Double-strand break repair protein MRE11A	MRE11A	-1.42872	-1.36504	-1.68184	3	3	3	4.5	4.5	4.5	80.592	0	17.672	14989000	4
O60216	Double-strand-break repair protein rad21 homolog	RAD21	-1.38765	-1.39568	-1.65082	2	2	2	4.1	4.1	4.1	71.689	0	16.834	10219000	5
P55265	Double-stranded RNA-specific adenosine deaminase	ADAR	-0.396953	-0.077027	-0.304311	7	7	7	7.7	7.7	7.7	136.06	0	117.02	108650000	12
Q9UJU6	Drebrin-like protein	DBNL	-0.416245	-0.555433	-0.399421	5	5	5	15.6	15.6	15.6	48.207	0	78.985	56585000	13
Q14203	Dynactin subunit 1	DCTN1	-1.1012	-1.08471	-1.515	4	4	4	3.1	3.1	3.1	141.69	0	75.943	13844000	8
Q13561	Dynactin subunit 2	DCTN2	-0.544279	-0.789559	-0.597024	5	5	5	16.5	16.5	16.5	44.23	0	37.957	42040000	14
P63167	Dynein light chain 1, cytoplasmic	DYNLL1	-1.17103	-0.61719	-1.00533	2	2	1	37.1	37.1	24.7	10.366	0	27.077	38217000	9
P49792	E3 SUMO-protein ligase RanBP2	RANBP2	-1.4992	-1.84271	-1.64317	2	2	2	1.1	1.1	1.1	358.2	0	13.12	6714800	4
Q14258	E3 ubiquitin/ISG15 ligase TRIM25	TRIM25	-0.679717	-0.641903	-0.769862	5	5	5	11.4	11.4	11.4	70.973	0	33.246	43935000	7
Q7Z6Z7	E3 ubiquitin-protein ligase HUWE1	HUWE1	-1.30453	-1.55205	-1.57355	3	3	3	1.2	1.2	1.2	481.89	0	17.933	14070000	3
Q63HN8	E3 ubiquitin-protein ligase RNF213	RNF213	-0.122193	0.133314	-0.381972	10	10	10	2.7	2.7	2.7	591.4	0	212.09	117670000	17
P19474	E3 ubiquitin-protein ligase TRIM21	TRIM21	-1.12165	-0.803522	-1.14475	5	5	5	14.7	14.7	14.7	54.169	0	31.62	33948000	6
Q15075	Early endosome antigen 1	EEA1	-1.23511	-1.07606	-1.43316	5	5	5	4.4	4.4	4.4	162.46	0	31.88	17048000	5
O95834	Echinoderm microtubule-associated protein-like 2	EML2	-0.558147	-0.556954	-0.504332	3	3	3	6.5	6.5	6.5	70.678	0	34.284	31876000	15
Q9HC35	Echinoderm microtubule-associated protein-like 4	EML4	-1.25565	-1.46615	-1.45344	3	3	3	4.6	4.6	4.6	108.91	0	20.498	12106000	4
Q9H223	EH domain-containing protein 4	EHD4	-0.827884	-0.542824	-0.987732	4	4	4	10.9	10.9	10.9	61.174	0	63.545	39256000	13
Q15717	ELAV-like protein 1	ELAVL1	-0.883652	-0.906436	-0.972559	3	3	3	9.8	9.8	9.8	36.091	0	19.043	34082000	7
P68104;Q5VTE0;Q05639	Elongation factor 1-alpha 1;Putative elongation factor 1-alpha-like 3;Elongation factor 1-alpha 2	EEF1A1;EEF1A1P5;EEF1A2	2.03051	1.83372	2.24555	20	20	20	56.3	56.3	56.3	50.14	0	323.31	3848000000	153
P24534	Elongation factor 1-beta	EEF1B2	-0.423861	-0.0915316	-0.481899	4	3	3	27.1	21.8	21.8	24.763	0	88.504	95524000	7
P29692	Elongation factor 1-delta	EEF1D	0.0490499	0.161406	-0.00152351	6	6	5	30.2	30.2	26	31.121	0	86.368	97594000	18
P26641	Elongation factor 1-gamma	EEF1G	0.880056	0.999367	0.938353	7	7	7	19.2	19.2	19.2	50.118	0	131.52	557900000	53
P13639	Elongation factor 2	EEF2	1.47074	1.39794	1.52262	31	31	30	46	46	44.9	95.337	0	323.31	1193300000	175
P49411	Elongation factor Tu, mitochondrial	TUFM	0.540796	0.496998	0.468432	10	10	10	26.8	26.8	26.8	49.541	0	85.573	288280000	34
P50402	Emerin	EMD	-0.536925	-0.462856	-0.555037	3	3	3	16.5	16.5	16.5	28.994	0	53.609	64068000	15
Q9Y6C2	EMILIN-1	EMILIN1	-0.0138863	-1.02015	-0.908271	7	7	7	10.5	10.5	10.5	106.69	0	56.338	48052000	12
Q9UI08	Ena/VASP-like protein	EVL	-0.600329	-0.693053	-0.034873	6	6	6	20.9	20.9	20.9	44.619	0	47.267	68945000	7
Q7Z2K6	Endoplasmic reticulum metallopeptidase 1	ERMP1	-0.759589	-1.10519	-0.924981	3	3	3	3.8	3.8	3.8	100.23	0	19.131	33626000	5
P30040	Endoplasmic reticulum resident protein 29	ERP29	-0.00727641	-0.00786936	0.0404212	7	7	7	36	36	36	28.993	0	47.882	115600000	22
Q9BS26	Endoplasmic reticulum resident protein 44	ERP44	-0.560529	-0.594566	-0.64864	4	4	4	14.8	14.8	14.8	46.971	0	119.18	47186000	14
Q969X5	Endoplasmic reticulum-Golgi intermediate compartment protein 1	ERGIC1	-0.160075	-0.120429	0.313882	6	6	6	26.2	26.2	26.2	32.592	0	43.627	160340000	14
P14625	Endoplasmin	HSP90B1	1.77947	1.73185	1.67994	35	33	33	48.4	46.7	46.7	92.468	0	323.31	1714800000	162
P84090	Enhancer of rudimentary homolog	ERH	-0.580098	-0.549488	-0.686965	2	2	2	30.8	30.8	30.8	12.259	0	281.43	52163000	8
P00924	Enolase 1	ENO1	3.50023	2.88006	3.32889	21	21	20	63.4	63.4	63.4	46.816	0	323.31	18527000000	453
P42126	Enoyl-CoA delta isomerase 1, mitochondrial	ECI1	-0.974451	-0.669966	-0.466564	2	2	2	9.3	9.3	9.3	32.816	0	23.291	67540000	8
P30084	Enoyl-CoA hydratase, mitochondrial	ECHS1	-0.937913	-0.742311	-0.841222	3	3	3	14.5	14.5	14.5	31.387	0	25.148	42769000	6
Q9H6S3	Epidermal growth factor receptor kinase substrate 8-like protein 2	EPS8L2	-1.48718	-1.479	-1.3755	3	3	3	5.7	5.7	5.7	80.62	0	28.284	12868000	5
P58107	Epiplakin	EPPK1	1.31805	1.19592	1.90016	64	59	59	45.5	39.6	39.6	555.65	0	323.31	1303900000	144
P07099	Epoxide hydrolase 1	EPHX1	-0.0741141	-0.435501	0.481085	6	6	6	14.3	14.3	14.3	52.948	0	61.834	138740000	13
O94905	Erlin-2	ERLIN2	-0.322077	-0.725989	-0.219087	3	3	1	11.5	11.5	4.4	37.839	0	34.51	73662000	6
Q96HE7	ERO1-like protein alpha	ERO1L	-1.20017	-1.45789	-0.951795	4	4	4	16.7	16.7	16.7	54.392	0	52.257	16265000	7
P27105	Erythrocyte band 7 integral membrane protein	STOM	-0.406214	-0.624748	-0.0437161	6	6	6	28.5	28.5	28.5	31.73	0	49.242	84299000	11
P60842	Eukaryotic initiation factor 4A-I	EIF4A1	0.63596	0.791301	0.695138	8	8	3	22.2	22.2	7.1	46.153	0	190.59	446020000	35
P62495	Eukaryotic peptide chain release factor subunit 1	ETF1	-0.624985	-0.750481	-0.686446	4	4	4	10.5	10.5	10.5	49.03	0	27.408	45582000	6
P05198	Eukaryotic translation initiation factor 2 subunit 1	EIF2S1	-1.03982	-1.10261	-0.998985	3	3	3	16.2	16.2	16.2	36.112	0	24.463	16134000	9
P20042	Eukaryotic translation initiation factor 2 subunit 2	EIF2S2	-0.330865	-0.00677265	-0.170046	9	9	9	36.3	36.3	36.3	38.388	0	88.568	83873000	34
P41091;Q2VIR3	Eukaryotic translation initiation factor 2 subunit 3;Putative eukaryotic translation initiation factor 2 subunit 3-like protein	EIF2S3;EIF2S3L	0.0515018	0.129226	0.130408	11	11	11	27.3	27.3	27.3	51.109	0	115.59	151140000	23
Q14152	Eukaryotic translation initiation factor 3 subunit A	EIF3A	-0.430718	-0.69853	-0.560987	9	9	9	7.7	7.7	7.7	166.57	0	69.592	43643000	16
P55884	Eukaryotic translation initiation factor 3 subunit B	EIF3B	-0.122842	-0.205116	-0.147375	6	6	6	9.7	9.7	9.7	92.48	0	94.824	93709000	13
Q99613;B5ME19	Eukaryotic translation initiation factor 3 subunit C;Eukaryotic translation initiation factor 3 subunit C-like protein	EIF3C;EIF3CL	-0.214653	-0.267155	-0.0321273	9	9	9	11.1	11.1	11.1	105.34	0	115.22	104280000	19
O15371	Eukaryotic translation initiation factor 3 subunit D	EIF3D	-0.763106	-0.82071	-0.868728	3	3	3	8.4	8.4	8.4	63.972	0	22.306	38056000	4
O75821	Eukaryotic translation initiation factor 3 subunit G	EIF3G	-0.361777	-0.626606	-0.557977	5	5	5	21.2	21.2	21.2	35.611	0	41.743	50819000	9
Q04637	Eukaryotic translation initiation factor 4 gamma 1	EIF4G1	-0.124294	-0.49022	-0.36327	6	6	6	5.3	5.3	5.3	175.49	0	134.84	85155000	15
Q15056	Eukaryotic translation initiation factor 4H	EIF4H	-0.119114	-0.19692	-0.355976	5	5	5	35.9	35.9	35.9	27.385	0	53.446	81493000	8
P63241;Q6IS14;Q9GZV4	Eukaryotic translation initiation factor 5A-1;Eukaryotic translation initiation factor 5A-1-like;Eukaryotic translation initiation factor 5A-2	EIF5A;EIF5AL1;EIF5A2	0.587002	0.9341	0.815084	8	8	8	46.8	46.8	46.8	16.832	0	109.72	453290000	28
O60841	Eukaryotic translation initiation factor 5B	EIF5B	-0.721592	-0.822229	-0.683536	6	6	6	6.6	6.6	6.6	138.83	0	47.472	24501000	10
P56537	Eukaryotic translation initiation factor 6	EIF6	-0.125534	-0.405922	-0.230655	4	4	4	27.3	27.3	27.3	26.599	0	38.489	78129000	8
O14980	Exportin-1	XPO1	-0.972131	-1.01581	-1.07952	2	2	2	3.2	3.2	3.2	123.38	0	38.884	26817000	12
P55060	Exportin-2	CSE1L	1.7352	1.79504	1.60871	3	3	3	3.8	3.8	3.8	110.42	0	90.895	2049600000	7
Q16610	Extracellular matrix protein 1	ECM1	-0.853815	-1.06499	-1.03023	4	4	4	8.1	8.1	8.1	60.673	0	23.488	22105000	4
P15311	Ezrin	EZR	1.42745	1.25471	1.4986	21	21	13	35.8	35.8	26.5	69.412	0	212.26	1053100000	112
P52907	F-actin-capping protein subunit alpha-1	CAPZA1	0.287512	0.290678	0.413954	7	7	6	41.3	41.3	37.8	32.922	0	138.33	227390000	19
P47756	F-actin-capping protein subunit beta	CAPZB	0.6918	0.575524	0.747148	10	10	10	49.8	49.8	49.8	31.35	0	281.47	335570000	29
Q96AE4	Far upstream element-binding protein 1	FUBP1	0.386412	0.537674	0.513437	10	10	9	20.3	20.3	18.9	67.56	0	110.08	223940000	39
Q92945	Far upstream element-binding protein 2	KHSRP	0.580752	0.559674	0.421057	9	9	9	17.2	17.2	17.2	73.114	0	103.84	264590000	40
Q96I24	Far upstream element-binding protein 3	FUBP3	-0.775567	-0.759268	-1.04233	4	3	3	8.4	6.8	6.8	61.64	0	23.376	32086000	7
P49327	Fatty acid synthase;[Acyl-carrier-protein] S-acetyltransferase;[Acyl-carrier-protein] S-malonyltransferase;3-oxoacyl-[acyl-carrier-protein] synthase;3-oxoacyl-[acyl-carrier-protein] reductase;3-hydroxyacyl-[acyl-carrier-protein] dehydratase;Enoyl-[acyl-carrier-protein] reductase;Oleoyl-[acyl-carrier-protein] hydrolase	FASN	1.84141	1.60057	2.5443	76	76	76	41.1	41.1	41.1	273.42	0	323.31	3240000000	252
Q01469	Fatty acid-binding protein, epidermal	FABP5	-0.588097	-0.744875	-0.83436	3	3	3	21.5	21.5	21.5	15.164	0	21.391	36481000	7
Q6ZVX7	F-box only protein 50	NCCRP1	-0.822409	-1.48247	-1.08589	2	2	2	8.4	8.4	8.4	30.847	0	13.994	11264000	5
Q86UX7	Fermitin family homolog 3	FERMT3	-1.46984	-1.37482	-1.85831	2	2	2	4.5	4.5	4.5	75.952	0	16.053	8928600	8
P35555	Fibrillin-1	FBN1	2.3092	1.28494	1.31305	50	50	50	25.2	25.2	25.2	312.24	0	323.31	1591800000	247
P02671	Fibrinogen alpha chain;Fibrinopeptide A;Fibrinogen alpha chain	FGA	0.762742	0.472588	0.392469	11	11	11	13.3	13.3	13.3	94.972	0	139.18	217090000	49
P02675	Fibrinogen beta chain;Fibrinopeptide B;Fibrinogen beta chain	FGB	1.2383	0.691681	0.78128	15	15	15	39.7	39.7	39.7	55.928	0	323.31	571210000	60
P02679	Fibrinogen gamma chain	FGG	1.19977	0.74849	0.791328	13	13	13	37.1	37.1	37.1	51.511	0	194.83	533300000	48
Q06828	Fibromodulin	FMOD	-0.43765	-0.564927	-0.576984	3	3	3	8.2	8.2	8.2	43.178	0	18.142	55743000	7
P02751	Fibronectin;Anastellin;Ugl-Y1;Ugl-Y2;Ugl-Y3	FN1	2.40258	2.08075	1.93295	47	47	47	30.8	30.8	30.8	262.62	0	323.31	3169900000	264
P23142	Fibulin-1	FBLN1	0.544632	-0.428125	-0.358357	7	7	7	17.6	17.6	17.6	77.213	0	274.16	118610000	19
P21333	Filamin-A	FLNA	2.51326	2.42885	2.28588	87	84	83	46.5	45.8	45.4	280.74	0	323.31	4618500000	431
O75369	Filamin-B	FLNB	2.1458	2.07971	2.52937	95	95	89	50.6	50.6	48.5	278.16	0	323.31	4073200000	402
Q5T1M5	FK506-binding protein 15	FKBP15	-1.36768	-1.55952	-1.4948	4	4	4	4.9	4.9	4.9	133.63	0	22.176	9358800	4
P30043	Flavin reductase (NADPH)	BLVRB	0.415623	0.778925	0.600407	6	6	6	51.9	51.9	51.9	22.119	0	121.6	333860000	41
O75955	Flotillin-1	FLOT1	-1.11898	-1.4337	-1.23356	3	3	3	9.8	9.8	9.8	47.355	0	18.746	15881000	8
P51114	Fragile X mental retardation syndrome-related protein 1	FXR1	-0.921891	-0.824859	-1.14703	5	5	4	13.8	13.8	12.6	69.72	0	48.349	32652000	7
P09467	Fructose-1,6-bisphosphatase 1	FBP1	0.746131	1.04343	0.81197	11	11	11	41.4	41.4	41.4	36.842	0	131.58	527190000	39
P04075	Fructose-bisphosphate aldolase A	ALDOA	2.36663	2.62487	2.93533	26	26	25	72.5	72.5	68.7	39.42	0	323.31	7745400000	234
P09972	Fructose-bisphosphate aldolase C	ALDOC	0.973284	0.992571	1.51432	3	2	2	11	7.1	7.1	39.455	0	208.87	1035700000	56
P07954	Fumarate hydratase, mitochondrial	FH	0.113461	0.191256	0.223624	9	9	9	26.5	26.5	26.5	54.636	0	125.13	161130000	23
P51570	Galactokinase	GALK1	-0.595291	-0.57991	-0.903121	4	4	4	11	11	11	42.272	0	31.608	49467000	9
P09382	Galectin-1	LGALS1	1.47768	1.3415	1.02334	8	8	8	73.3	73.3	73.3	14.716	0	262.3	1006700000	56
P17931	Galectin-3	LGALS3	-0.411864	-0.347866	-0.618785	2	2	2	7.2	7.2	7.2	26.152	0	11.65	75732000	7
Q08380	Galectin-3-binding protein	LGALS3BP	1.14965	1.38595	1.57605	11	11	11	30.1	30.1	30.1	65.33	0	279.36	1177700000	52
O00182;Q6DKI2;Q3B8N2	Galectin-9;Galectin-9C;Galectin-9B	LGALS9;LGALS9C;LGALS9B	-1.55605	-1.19931	-1.912	2	2	2	5.6	5.6	5.6	39.518	0	13.639	10097000	2
O75223	Gamma-glutamylcyclotransferase	GGCT	0.201113	-0.072107	0.471718	6	6	6	40.4	40.4	40.4	21.007	0	103.13	154090000	18
P56159	GDNF family receptor alpha-1	GFRA1	-0.24851	-0.479553	-0.357453	3	3	3	8	8	8	51.455	0	43.126	68289000	9
Q13630	GDP-L-fucose synthase	TSTA3	-0.323808	-0.20668	0.213848	8	8	8	34.9	34.9	34.9	35.892	0	64.307	129200000	22
O60763	General vesicular transport factor p115	USO1	0.0988788	0.102759	0.24752	11	11	11	13.5	13.5	13.5	107.89	0	82.285	102070000	24
P60983	Glia maturation factor beta	GMFB	-1.76132	-0.91151	-1.47537	2	2	2	23.9	23.9	23.9	16.713	0	43.366	13271000	5
P11413	Glucose-6-phosphate 1-dehydrogenase	G6PD	-1.00158	-1.1635	-0.460873	4	4	4	10.1	10.1	10.1	59.256	0	45.337	34951000	5
P06744	Glucose-6-phosphate isomerase	GPI	0.834917	0.579923	1.17879	11	11	11	23.1	23.1	23.1	63.146	0	160.61	543090000	55
P14314	Glucosidase 2 subunit beta	PRKCSH	0.615664	0.698434	0.936957	9	9	9	22.3	22.3	22.3	59.425	0	177.75	404120000	73
P00367;P49448	Glutamate dehydrogenase 1, mitochondrial;Glutamate dehydrogenase 2, mitochondrial	GLUD1;GLUD2	0.770759	1.11375	1.01465	17	17	17	32.4	32.4	32.4	61.397	0	190.36	615190000	65
P15104	Glutamine synthetase	GLUL	-0.217583	-0.0643225	1.0051	12	12	12	31.6	31.6	31.6	42.064	0	323.31	263930000	27
Q06210	Glutamine--fructose-6-phosphate aminotransferase [isomerizing] 1	GFPT1	-0.262494	-0.150384	-0.216226	7	7	7	14.6	14.6	14.6	78.806	0	55.84	68114000	16
P47897	Glutamine--tRNA ligase	QARS	-0.229695	-0.171601	-0.206703	6	6	6	13.8	13.8	13.8	87.798	0	70.532	83506000	20
P07203	Glutathione peroxidase 1	GPX1	-0.234678	-0.505957	-0.595316	4	4	4	23.6	23.6	23.6	22.088	0	34.423	65166000	15
P00390	Glutathione reductase, mitochondrial	GSR	0.218187	0.268777	0.26966	10	10	10	22.4	22.4	22.4	56.256	0	77.647	218450000	24
Q9Y2Q3	Glutathione S-transferase kappa 1	GSTK1	-0.349602	0.201962	-0.106625	3	3	3	19.9	19.9	19.9	25.497	0	105.11	106390000	22
P78417	Glutathione S-transferase omega-1	GSTO1	-0.703127	-0.561906	-0.946636	4	4	4	18.7	18.7	18.7	27.566	0	27.209	43885000	7
P09211	Glutathione S-transferase P	GSTP1	0.224773	-0.477916	-0.360252	4	4	4	31.4	31.4	31.4	23.356	0	90.63	116850000	15
P04406	Glyceraldehyde-3-phosphate dehydrogenase	GAPDH	2.32754	2.65912	2.96529	23	23	23	81.2	81.2	81.2	36.053	0	323.31	9700400000	196
P43304	Glycerol-3-phosphate dehydrogenase, mitochondrial	GPD2	0.0585216	0.182022	0.219683	9	9	9	16.4	16.4	16.4	80.852	0	78.169	160710000	26
P41250	Glycine--tRNA ligase	GARS	-1.40713	-1.34959	-1.30359	3	3	3	5	5	5	83.165	0	24.75	17152000	6
P11216	Glycogen phosphorylase, brain form	PYGB	0.502024	0.429573	0.635353	19	8	8	24.2	11.9	11.9	96.695	0	57.096	374640000	17
P06737	Glycogen phosphorylase, liver form	PYGL	-0.61924	-0.342527	-0.592381	17	9	9	19.6	11.2	11.2	97.147	0	59.519	61962000	15
P00489;P11217	Glycogen phosphorylase, muscle form	PYGM	3.62825	3.95372	3.41203	56	56	44	49.7	49.7	39.1	122.67	0	323.31	34792000000	688
Q9HC38	Glyoxalase domain-containing protein 4	GLOD4	-0.385121	-0.256626	-0.118432	5	5	5	19.8	19.8	19.8	34.793	0	37.995	88554000	15
Q9UBQ7	Glyoxylate reductase/hydroxypyruvate reductase	GRHPR	-0.590631	-0.256794	-0.638203	4	4	4	24.1	24.1	24.1	35.668	0	102.53	87258000	11
Q92896	Golgi apparatus protein 1	GLG1	-0.926608	-0.858747	-0.642863	5	5	5	6.7	6.7	6.7	134.55	0	73.91	25031000	12
Q8NBJ4	Golgi membrane protein 1	GOLM1	-0.225584	-0.378265	-0.162596	8	8	8	19.7	19.7	19.7	45.333	0	85.926	86880000	16
Q9H3P7	Golgi resident protein GCP60	ACBD3	-0.750709	-0.743077	-0.741884	3	3	3	10	10	10	60.593	0	47.594	33552000	8
Q14789	Golgin subfamily B member 1	GOLGB1	0.467877	0.48878	0.818803	9	9	9	3.3	3.3	3.3	376.01	0	56.299	316840000	14
P62826	GTP-binding nuclear protein Ran	RAN	0.384765	0.45042	0.500863	7	7	7	28.7	28.7	28.7	24.423	0	54.44	286540000	21
Q9Y6B6	GTP-binding protein SAR1b	SAR1B	-0.637461	-0.662258	-0.392629	4	4	1	20.7	20.7	5.6	22.41	0	29.923	60125000	8
P04899	Guanine nucleotide-binding protein G(i) subunit alpha-2	GNAI2	-0.922978	-0.835052	-0.804586	3	2	2	11	7.9	7.9	40.45	0	18.61	39738000	5
P62879	Guanine nucleotide-binding protein G(I)/G(S)/G(T) subunit beta-2	GNB2	-0.43312	-0.251657	-0.0333858	2	2	2	9.4	9.4	9.4	37.331	0	16.448	87193000	5
P63092;Q5JWF2	Guanine nucleotide-binding protein G(s) subunit alpha isoforms short;Guanine nucleotide-binding protein G(s) subunit alpha isoforms XLas	GNAS	-0.651692	-0.566469	-0.606588	4	4	3	15.5	15.5	12.7	45.664	0	32.945	54206000	9
P63244	Guanine nucleotide-binding protein subunit beta-2-like 1;Guanine nucleotide-binding protein subunit beta-2-like 1, N-terminally processed	GNB2L1	0.852502	0.779583	0.963433	13	13	13	58	58	58	35.076	0	279.59	523130000	39
O60832	H/ACA ribonucleoprotein complex subunit 4	DKC1	-0.717584	-0.226084	-0.359262	4	4	4	13.4	13.4	13.4	57.673	0	25.404	57424000	11
P00738;P00739	Haptoglobin;Haptoglobin alpha chain;Haptoglobin beta chain;Haptoglobin-related protein	HP;HPR	1.73967	1.7291	1.36032	19	19	19	43.3	43.3	43.3	45.205	0	235.23	1732000000	89
P0DMV9;P0DMV8	Heat shock 70 kDa protein 1B;Heat shock 70 kDa protein 1A	HSPA1B;HSPA1A	2.45509	2.74236	2.56819	33	33	19	57.9	57.9	31.5	70.051	0	323.31	7243900000	263
P34932	Heat shock 70 kDa protein 4	HSPA4	0.370284	0.648864	0.533475	16	16	15	30.7	30.7	29	94.33	0	323.31	286490000	51
P11142	Heat shock cognate 71 kDa protein	HSPA8	2.0932	2.29386	2.34908	31	28	23	49.8	46.4	39.8	70.897	0	323.31	4349700000	182
Q92598	Heat shock protein 105 kDa	HSPH1	-1.23589	-1.19309	-1.24582	5	4	4	8.3	6.6	6.6	96.864	0	26.411	14567000	7
Q12931	Heat shock protein 75 kDa, mitochondrial	TRAP1	-0.434677	-0.519479	-0.576069	6	6	6	9.1	9.1	9.1	80.109	0	40.879	57719000	7
P04792	Heat shock protein beta-1	HSPB1	2.02131	2.38835	2.00205	13	13	13	78	78	78	22.782	0	323.31	3845000000	107
P07900	Heat shock protein HSP 90-alpha	HSP90AA1	2.37099	2.65908	2.45342	46	46	29	56.6	56.6	39.2	84.659	0	323.31	6182100000	280
P08238	Heat shock protein HSP 90-beta	HSP90AB1	1.82461	2.10006	2.00297	39	22	20	46.7	30.1	28.2	83.263	0	323.31	2939300000	162
P54652	Heat shock-related 70 kDa protein 2	HSPA2	-0.227036	-0.251222	-0.804812	10	3	3	16.9	6.3	6.3	70.02	0	20.265	82912000	7
Q9NRV9	Heme-binding protein 1	HEBP1	-0.0733131	0.202886	0.00235375	3	3	3	21.7	21.7	21.7	21.097	0	114.97	143620000	14
Q9Y5Z4	Heme-binding protein 2	HEBP2	-0.21124	-0.217408	-0.30659	3	3	3	19.5	19.5	19.5	22.875	0	53.323	92708000	13
P69905	Hemoglobin subunit alpha	HBA1	1.58153	2.33433	1.99079	7	7	4	62	62	39.4	15.257	0	79.684	3132300000	91
P68871	Hemoglobin subunit beta;LVV-hemorphin-7;Spinorphin	HBB	1.87805	2.51486	2.40407	12	12	7	84.4	84.4	51	15.998	0	323.31	4625400000	118
P02790	Hemopexin	HPX	1.29508	0.843245	0.53219	11	11	11	26.2	26.2	26.2	51.676	0	97.56	584770000	38
P51858	Hepatoma-derived growth factor	HDGF	0.840556	1.18053	1.06637	11	11	11	47.5	47.5	47.5	26.788	0	323.31	544950000	56
Q5SSJ5	Heterochromatin protein 1-binding protein 3	HP1BP3	0.129324	-0.0130017	0.542332	12	12	12	26.6	26.6	26.6	61.206	0	126.7	185530000	26
Q99729	Heterogeneous nuclear ribonucleoprotein A/B	HNRNPAB	-0.381132	-0.183839	-0.177674	5	5	5	17.2	17.2	17.2	36.224	0	36.364	113540000	11
Q13151	Heterogeneous nuclear ribonucleoprotein A0	HNRNPA0	-0.354862	-0.576444	-0.396278	2	2	2	11.8	11.8	11.8	30.84	0	32.734	75289000	6
P09651;Q32P51	Heterogeneous nuclear ribonucleoprotein A1;Heterogeneous nuclear ribonucleoprotein A1, N-terminally processed;Heterogeneous nuclear ribonucleoprotein A1-like 2	HNRNPA1;HNRNPA1L2	1.4239	1.44403	1.40857	11	11	11	39.5	39.5	39.5	38.746	0	209.66	1162800000	91
P51991	Heterogeneous nuclear ribonucleoprotein A3	HNRNPA3	1.25623	1.4883	1.27074	16	16	16	39.2	39.2	39.2	39.594	0	271.67	1000500000	69
Q14103	Heterogeneous nuclear ribonucleoprotein D0	HNRNPD	1.16459	1.40975	1.27208	10	10	9	27	27	24.8	38.434	0	172.47	1112000000	64
O14979	Heterogeneous nuclear ribonucleoprotein D-like	HNRNPDL	-0.20394	0.320262	-0.00663216	8	7	7	21.4	19.5	19.5	46.437	0	57.31	176750000	13
P52597	Heterogeneous nuclear ribonucleoprotein F;Heterogeneous nuclear ribonucleoprotein F, N-terminally processed	HNRNPF	0.574461	0.683885	0.767252	10	10	8	41.7	41.7	35.2	45.671	0	323.31	394050000	57
P31943	Heterogeneous nuclear ribonucleoprotein H;Heterogeneous nuclear ribonucleoprotein H, N-terminally processed	HNRNPH1	0.622887	0.870233	0.665942	10	8	5	34.7	28.7	18.5	49.229	0	241.42	413650000	33
P55795	Heterogeneous nuclear ribonucleoprotein H2	HNRNPH2	-0.409202	-0.0261372	-0.117859	9	5	5	30.5	18	18	49.263	0	87.075	113700000	13
P31942	Heterogeneous nuclear ribonucleoprotein H3	HNRNPH3	-0.287006	-0.154836	-0.492291	4	4	4	15	15	15	36.926	0	28.461	73049000	12
P61978	Heterogeneous nuclear ribonucleoprotein K	HNRNPK	1.65687	1.69201	1.59469	23	23	23	56.4	56.4	56.4	50.976	0	323.31	1681400000	118
P14866	Heterogeneous nuclear ribonucleoprotein L	HNRNPL	0.346507	0.495367	0.41398	8	8	8	21.1	21.1	21.1	64.132	0	132.93	233480000	24
P52272	Heterogeneous nuclear ribonucleoprotein M	HNRNPM	1.09379	1.19469	1.09007	24	24	24	36.6	36.6	36.6	77.515	0	226.9	756420000	79
O60506	Heterogeneous nuclear ribonucleoprotein Q	SYNCRIP	0.305802	0.160477	0.165588	11	7	7	20.9	14.6	14.6	69.602	0	62.972	148690000	22
O43390	Heterogeneous nuclear ribonucleoprotein R	HNRNPR	0.485668	0.530708	0.61995	12	12	8	25.4	25.4	19.3	70.942	0	119.45	288580000	49
Q00839	Heterogeneous nuclear ribonucleoprotein U	HNRNPU	1.74619	1.91548	1.7184	22	22	22	26.7	26.7	26.7	90.583	0	323.31	1954000000	125
Q9BUJ2	Heterogeneous nuclear ribonucleoprotein U-like protein 1	HNRNPUL1	0.262028	0.247186	0.297274	11	11	11	18.7	18.7	18.7	95.737	0	165.21	171390000	22
Q1KMD3	Heterogeneous nuclear ribonucleoprotein U-like protein 2	HNRNPUL2	0.397734	0.653296	0.473712	17	17	17	29.2	29.2	29.2	85.104	0	291.21	308640000	63
P22626	Heterogeneous nuclear ribonucleoproteins A2/B1	HNRNPA2B1	1.52528	1.80711	1.5577	16	16	16	51.3	51.3	51.3	37.429	0	323.31	1537800000	132
P07910;P0DMR1;O60812;B7ZW38;B2RXH8	Heterogeneous nuclear ribonucleoproteins C1/C2;Heterogeneous nuclear ribonucleoprotein C-like 4;Heterogeneous nuclear ribonucleoprotein C-like 1;Heterogeneous nuclear ribonucleoprotein C-like 3;Heterogeneous nuclear ribonucleoprotein C-like 2	HNRNPC;HNRNPCL4;HNRNPCL1;HNRNPCL3;HNRNPCL2	1.1619	1.26034	1.14633	12	12	12	30.7	30.7	30.7	33.67	0	117.23	747990000	70
P19367	Hexokinase-1	HK1	0.479427	0.491601	0.769565	16	16	14	18.4	18.4	16.5	102.48	0	113.96	252810000	32
P09429	High mobility group protein B1	HMGB1	0.720933	0.553634	0.752645	11	11	9	40.5	40.5	30.7	24.893	0	222.19	420270000	47
P26583	High mobility group protein B2	HMGB2	-0.619132	-0.81072	-0.698653	6	4	4	27.3	17.2	17.2	24.033	0	29.596	33135000	10
P17096	High mobility group protein HMG-I/HMG-Y	HMGA1	-1.0227	-1.06812	-1.33104	2	2	2	23.4	23.4	23.4	11.676	0	84.792	29169000	17
P49773	Histidine triad nucleotide-binding protein 1	HINT1	-0.510245	0.077403	-0.113781	4	4	4	43.7	43.7	43.7	13.802	0	43.309	138040000	10
P04196	Histidine-rich glycoprotein	HRG	-0.960475	-1.58758	-1.5432	3	3	3	9.7	9.7	9.7	59.578	0	21.692	18123000	7
P12081	Histidine--tRNA ligase, cytoplasmic	HARS	-0.672718	-0.258347	-0.450913	5	5	5	7.5	7.5	7.5	57.41	0	33.365	66086000	10
Q13547;Q92769	Histone deacetylase 1;Histone deacetylase 2	HDAC1;HDAC2	-0.794214	-1.17198	-0.903655	2	2	2	5	5	5	55.102	0	13.723	25130000	4
P10412;P16402;P16403;Q02539	Histone H1.4;Histone H1.3;Histone H1.2;Histone H1.1	HIST1H1E;HIST1H1D;HIST1H1C;HIST1H1A	1.36681	1.43476	1.14404	8	8	6	28.8	28.8	17.8	21.865	0	135.73	790690000	48
P16401	Histone H1.5	HIST1H1B	-0.109512	0.577614	-0.0575199	4	2	2	21.7	11.1	11.1	22.58	0	15.264	129860000	9
Q92522	Histone H1x	H1FX	0.113119	0.300852	-0.0671758	7	7	7	29.1	29.1	29.1	22.487	0	83.103	173160000	21
Q93077;Q7L7L0;P04908;P16104	Histone H2A type 1-C;Histone H2A type 3;Histone H2A type 1-B/E;Histone H2AX	HIST1H2AC;HIST3H2A;HIST1H2AB;H2AFX	0.722247	0.717554	0.431289	7	3	2	57.7	36.2	13.8	14.105	0	128.76	395790000	21
Q16777;Q6FI13	Histone H2A type 2-C;Histone H2A type 2-A	HIST2H2AC;HIST2H2AA3	2.44441	2.86542	2.37664	7	7	1	58.1	58.1	22.5	13.988	0	323.31	7657000000	114
Q71UI9;P0C0S5	Histone H2A.V;Histone H2A.Z	H2AFV;H2AFZ	0.234942	-0.0200721	-0.181946	5	3	3	43	35.9	35.9	13.509	0	108.95	139130000	11
Q99879;Q99877;Q93079;Q5QNW6;P62807;P58876;P57053;O60814;Q99880	Histone H2B type 1-M;Histone H2B type 1-N;Histone H2B type 1-H;Histone H2B type 2-F;Histone H2B type 1-C/E/F/G/I;Histone H2B type 1-D;Histone H2B type F-S;Histone H2B type 1-K;Histone H2B type 1-L	HIST1H2BM;HIST1H2BN;HIST1H2BH;HIST2H2BF;HIST1H2BC;HIST1H2BD;H2BFS;HIST1H2BK;HIST1H2BL	2.65674	2.9125	2.6216	11	11	4	55.6	55.6	11.9	13.989	0	323.31	8929400000	143
Q16778;P33778;P23527;P06899;Q8N257	Histone H2B type 2-E;Histone H2B type 1-B;Histone H2B type 1-O;Histone H2B type 1-J;Histone H2B type 3-B	HIST2H2BE;HIST1H2BB;HIST1H2BO;HIST1H2BJ;HIST3H2BB	0.91419	1.05316	0.550227	10	3	3	55.6	9.5	9.5	13.92	0	42.787	571490000	22
P84243	Histone H3.3	H3F3A	1.96422	2.20075	1.76751	12	12	2	59.6	59.6	24.3	15.328	0	196.38	1988800000	90
P62805	Histone H4	HIST1H4A	2.60319	2.66702	2.56775	16	16	16	68.9	68.9	68.9	11.367	0	272.52	8399400000	168
Q16576	Histone-binding protein RBBP7	RBBP7	-0.143305	-0.269623	-0.165941	7	7	2	16.9	16.9	6.1	47.82	0	55.661	109710000	12
Q29974;P04229;P20039;Q30154;Q95IE3;Q5Y7A7;P01912;P01911;Q9GIY3	HLA class II histocompatibility antigen, DRB1-16 beta chain;HLA class II histocompatibility antigen, DRB1-1 beta chain;HLA class II histocompatibility antigen, DRB1-11 beta chain;HLA class II histocompatibility antigen, DR beta 5 chain;HLA class II histocompatibility antigen, DRB1-12 beta chain;HLA class II histocompatibility antigen, DRB1-13 beta chain;HLA class II histocompatibility antigen, DR…	HLA-DRB1;HLA-DRB5	0.158586	0.048573	-0.0837612	4	4	1	26.3	26.3	8.6	30.03	0	73.706	145640000	15
P50502;Q8NFI4;Q8IZP2	Hsc70-interacting protein;Putative protein FAM10A5;Putative protein FAM10A4	ST13;ST13P5;ST13P4	-0.409782	-0.197538	0.35441	7	7	7	19	19	19	41.331	0	55.59	142790000	12
Q16543	Hsp90 co-chaperone Cdc37;Hsp90 co-chaperone Cdc37, N-terminally processed	CDC37	-0.657774	-0.664162	-0.885041	3	3	3	12.4	12.4	12.4	44.468	0	26.953	36631000	16
Q16836	Hydroxyacyl-coenzyme A dehydrogenase, mitochondrial	HADH	-0.763895	-0.165917	-0.628299	4	4	4	22.3	22.3	22.3	34.293	0	102.62	82701000	9
Q6YN16	Hydroxysteroid dehydrogenase-like protein 2	HSDL2	-0.354995	-0.168545	-0.513211	5	5	5	14.8	14.8	14.8	45.394	0	72.808	66110000	11
Q9Y4L1	Hypoxia up-regulated protein 1	HYOU1	-0.544279	-0.822221	-0.66399	5	5	5	7.6	7.6	7.6	111.33	0	55.974	36774000	13
P01876	Ig alpha-1 chain C region	IGHA1	1.51125	0.229671	0.209899	8	8	6	39.4	39.4	27.5	37.654	0	98.99	446580000	31
P0DOX5;P01857	Ig gamma-1 chain C region	IGHG1	2.43361	1.97377	1.66643	12	12	6	36.7	36.7	20.5	49.328	0	323.31	2655000000	153
P01859	Ig gamma-2 chain C region	IGHG2	1.39169	0.879751	0.680795	10	4	4	40.8	19.9	19.9	35.9	0	32.134	582140000	32
P01860	Ig gamma-3 chain C region	IGHG3	1.18081	0.667278	0.320514	11	6	4	30.8	20.4	13	41.287	0	179.86	414900000	48
P01834;P0DOX7	Ig kappa chain C region	IGKC	2.09494	1.55262	1.25158	6	6	6	81.3	81.3	81.3	11.765	0	323.31	1813400000	74
A0A075B6P5;A0A087WW87;P01615;P01614;A2NJV5;A0A0A0MRZ7;A0A075B6S6;A0A075B6S2;P06310	Ig kappa chain V-II region FR;Ig kappa chain V-II region Cum;Ig kappa chain V-II region RPMI 6410	IGKV2D-28;IGKV2-40;IGKV A18;IGKV2D-26;IGKV2D-30;IGKV2D-29	-0.370175	-0.806983	-0.882995	2	2	2	16.7	16.7	16.7	12.957	0	12.611	47788000	2
A0A0C4DH25;P01619	Ig kappa chain V-III region B6	IGKV3D-20	0.0145769	-0.799982	-0.740285	2	2	2	19.8	19.8	19.8	12.515	0	41.89	70135000	3
P0DOY3;P0DOY2;P0DOX8;P0CF74;P0CG04;B9A064;A0M8Q6	Ig lambda-6 chain C region;Ig lambda-1 chain C regions;Immunoglobulin lambda-like polypeptide 5;Ig lambda-7 chain C region	IGLC6;IGLC1;IGLL5;IGLC7	1.28419	1.06525	0.0669419	4	4	4	65.1	65.1	65.1	11.265	0	323.31	519600000	30
P01871;P0DOX6	Ig mu chain C region	IGHM	1.62196	1.3515	1.23136	15	15	15	44.2	44.2	44.2	49.439	0	323.31	1235700000	128
P01591	Immunoglobulin J chain	IGJ	-0.373959	-1.31719	-1.05833	2	2	2	13.8	13.8	13.8	18.098	0	17.887	33347000	6
Q14974	Importin subunit beta-1	KPNB1	-1.35909	-1.34893	-1.47511	3	3	3	4.5	4.5	4.5	97.169	0	24.445	11390000	6
Q15181	Inorganic pyrophosphatase	PPA1	0.501197	0.633923	0.482197	14	14	14	47.4	47.4	47.4	32.66	0	182.13	328880000	40
P12268	Inosine-5-monophosphate dehydrogenase 2	IMPDH2	0.298788	0.129474	0.405815	9	9	9	25.9	25.9	25.9	55.804	0	67.709	192200000	16
P05556	Integrin beta-1	ITGB1	-0.463832	-0.11809	-0.214172	7	7	7	12.3	12.3	12.3	88.414	0	67.907	101560000	9
P19827	Inter-alpha-trypsin inhibitor heavy chain H1	ITIH1	0.971888	0.789381	0.363354	12	12	12	17.2	17.2	17.2	101.39	0	287.96	367030000	45
P19823	Inter-alpha-trypsin inhibitor heavy chain H2	ITIH2	0.679979	0.417006	-0.0963809	11	11	7	12.7	12.7	8	106.46	0	106.04	198280000	38
P20591	Interferon-induced GTP-binding protein Mx1;Interferon-induced GTP-binding protein Mx1, N-terminally processed	MX1	0.695184	1.16342	-0.16327	20	20	17	36.7	36.7	29.3	75.519	0	323.31	477730000	65
P32455	Interferon-induced guanylate-binding protein 1	GBP1	-0.0421752	0.39599	-0.262907	12	12	10	25.2	25.2	20.4	67.93	0	123.59	144810000	33
P32456	Interferon-induced guanylate-binding protein 2	GBP2	-1.30788	-0.616903	-1.47851	6	4	4	11.8	7.1	7.1	67.208	0	167.94	23180000	12
Q53G44	Interferon-induced protein 44-like	IFI44L	-1.58025	-0.329344	-2.05345	3	3	3	10.2	10.2	10.2	51.322	0	93.897	30868000	13
P09914	Interferon-induced protein with tetratricopeptide repeats 1	IFIT1	-0.254894	0.484107	-0.726598	12	12	12	30.5	30.5	30.5	55.36	0	104.09	166710000	20
O14879	Interferon-induced protein with tetratricopeptide repeats 3	IFIT3	0.143338	0.848808	-0.691711	10	10	10	33.9	33.9	33.9	55.984	0	190.34	256270000	28
P13164;Q01629;Q01628	Interferon-induced transmembrane protein 1;Interferon-induced transmembrane protein 2;Interferon-induced transmembrane protein 3	IFITM1;IFITM2;IFITM3	-1.30299	0.378804	-1.30385	2	2	2	13.6	13.6	13.6	13.964	0	135.65	84498000	18
O75569	Interferon-inducible double-stranded RNA-dependent protein kinase activator A	PRKRA	-0.559063	-0.88729	-0.690522	4	4	4	19.8	19.8	19.8	34.404	0	27.729	36343000	5
Q12905	Interleukin enhancer-binding factor 2	ILF2	0.160951	-0.101563	0.254634	5	5	5	13.3	13.3	13.3	43.062	0	40.307	186420000	9
Q12906	Interleukin enhancer-binding factor 3	ILF3	0.798642	0.789892	0.917763	18	18	14	22.8	22.8	19.7	95.337	0	195.27	413740000	59
Q96CN7	Isochorismatase domain-containing protein 1	ISOC1	-1.08103	-1.4171	-0.297372	3	3	3	12.8	12.8	12.8	32.236	0	19.766	46210000	2
P50213	Isocitrate dehydrogenase [NAD] subunit alpha, mitochondrial	IDH3A	-0.565381	-0.831186	-0.847467	3	3	3	8.2	8.2	8.2	39.591	0	19.781	42805000	5
O75874	Isocitrate dehydrogenase [NADP] cytoplasmic	IDH1	0.417845	0.673397	0.893039	14	13	13	38.4	38.4	38.4	46.659	0	138.36	381930000	35
P48735	Isocitrate dehydrogenase [NADP], mitochondrial	IDH2	1.24662	1.55725	1.39439	20	20	19	47.6	47.6	47.6	50.909	0	323.31	1188000000	112
P41252	Isoleucine--tRNA ligase, cytoplasmic	IARS	-0.0857558	0.079109	0.25886	12	12	12	11.3	11.3	11.3	144.5	0	130.21	115390000	28
Q9NSE4	Isoleucine--tRNA ligase, mitochondrial	IARS2	-0.443994	-0.237782	-0.184726	6	6	6	7.4	7.4	7.4	113.79	0	40.524	74322000	21
P26440	Isovaleryl-CoA dehydrogenase, mitochondrial	IVD	-0.638318	-0.686477	-0.271473	4	4	4	10.4	10.4	10.4	46.319	0	41.232	65515000	7
P14923	Junction plakoglobin	JUP	-0.375332	-0.513791	-0.310022	5	5	5	9.9	9.9	9.9	81.744	0	40.355	58216000	11
P05783	Keratin, type I cytoskeletal 18	KRT18	2.78065	3.15737	2.90021	42	40	30	85.8	82.1	70	48.057	0	323.31	11276000000	383
P35908	Keratin, type II cytoskeletal 2 epidermal	KRT2	4.2355	3.40941	3.81429	58	53	1	85.1	82.9	4.7	65.432	0	323.31	38081000000	813
Q9HA64	Ketosamine-3-kinase	FN3KRP	-1.24309	-1.35831	-1.20576	2	2	2	8.4	8.4	8.4	34.412	0	17.956	19006000	4
Q07666	KH domain-containing, RNA-binding, signal transduction-associated protein 1	KHDRBS1	-0.099874	-0.308543	-0.0404756	3	3	3	10.8	10.8	10.8	48.227	0	30.453	119050000	9
Q86UP2	Kinectin	KTN1	1.16351	1.44272	1.02731	36	36	36	32.5	32.5	32.5	156.27	0	323.31	749120000	104
Q9H0B6	Kinesin light chain 2	KLC2	-1.75272	-1.93442	-1.66021	4	4	2	8.5	8.5	4.8	68.934	0	23.945	8782300	5
P33176	Kinesin-1 heavy chain	KIF5B	0.0817618	0.167723	0.171586	13	13	13	18.1	18.1	18.1	109.68	0	104.34	156220000	31
Q9NQT8	Kinesin-like protein KIF13B	KIF13B	-0.249563	-0.183114	0.119361	12	12	11	8	8	7.3	202.79	0	135.3	95460000	28
Q96L93	Kinesin-like protein KIF16B	KIF16B	-1.75296	-1.54317	-1.65265	3	3	3	3.6	3.6	3.6	152.01	0	20.958	10054000	5
P02788	Lactotransferrin;Lactoferricin-H;Kaliocin-1;Lactoferroxin-A;Lactoferroxin-B;Lactoferroxin-C	LTF	-1.18533	-1.39697	-0.293594	6	6	6	11.5	11.5	11.5	78.181	0	45.323	33692000	12
Q04760	Lactoylglutathione lyase	GLO1	0.355205	0.277245	0.440688	8	8	8	38.6	38.6	38.6	20.777	0	68.324	238010000	26
P42167;P42166	Lamina-associated polypeptide 2, isoforms beta/gamma;Thymopoietin;Thymopentin;Lamina-associated polypeptide 2, isoform alpha;Thymopoietin;Thymopentin	TMPO	-0.190171	-0.204897	-0.0746658	6	6	6	19.8	19.8	19.8	50.67	0	63.523	92781000	9
P20700	Lamin-B1	LMNB1	0.987297	1.04422	0.920932	21	20	20	40.4	39.1	39.1	66.408	0	270.03	470810000	61
Q03252	Lamin-B2	LMNB2	0.342726	0.073956	0.468277	13	12	12	21.6	20.3	20.3	69.948	0	84.3	159760000	45
P07942	Laminin subunit beta-1	LAMB1	-1.32715	-1.69278	-1.76288	2	2	2	1.8	1.8	1.8	198.04	0	69.963	8156800	7
Q14696	LDLR chaperone MESD	MESDC2	-0.717662	-0.776951	-0.667063	3	3	3	14.5	14.5	14.5	26.076	0	20.343	42981000	7
O95202	LETM1 and EF-hand domain-containing protein 1, mitochondrial	LETM1	-1.48077	-1.58828	-0.575669	3	3	3	5.8	5.8	5.8	83.353	0	19.522	24460000	6
P42704	Leucine-rich PPR motif-containing protein, mitochondrial	LRPPRC	-0.887392	-1.18428	-0.619638	5	5	5	4.4	4.4	4.4	157.9	0	34.673	36749000	9
Q32MZ4	Leucine-rich repeat flightless-interacting protein 1	LRRFIP1	-0.920064	-0.845794	-0.57123	8	8	8	19.1	19.1	19.1	89.252	0	183.49	38722000	16
Q96AG4	Leucine-rich repeat-containing protein 59	LRRC59	-0.277458	-0.678203	-0.166341	3	3	3	10.7	10.7	10.7	34.93	0	17.589	83103000	4
Q9P2J5	Leucine--tRNA ligase, cytoplasmic	LARS	-0.460736	-0.429255	-0.513782	7	7	7	8.8	8.8	8.8	134.46	0	66.731	54172000	13
P30740	Leukocyte elastase inhibitor	SERPINB1	0.240605	0.136246	0.115228	9	9	9	23	23	23	42.741	0	84.112	141310000	26
P09960	Leukotriene A-4 hydrolase	LTA4H	-0.0321498	-0.120292	0.0922759	7	7	7	15.7	15.7	15.7	69.284	0	76.693	117330000	14
Q14847	LIM and SH3 domain protein 1	LASP1	0.324938	0.271256	0.271856	6	6	6	24.9	24.9	24.9	29.717	0	63.807	172100000	18
Q9UHB6	LIM domain and actin-binding protein 1	LIMA1	-0.217332	-0.31073	-0.22253	9	9	9	15.4	15.4	15.4	85.225	0	70.246	76666000	14
P50851	Lipopolysaccharide-responsive and beige-like anchor protein	LRBA	-0.457759	-0.423755	0.135522	14	14	14	6.9	6.9	6.9	319.1	0	189.7	86114000	27
P00338	L-lactate dehydrogenase A chain	LDHA	1.26477	1.18737	1.52353	14	14	13	42.5	42.5	38.9	36.688	0	152	918380000	75
P07195	L-lactate dehydrogenase B chain	LDHB	-0.122223	-0.212496	-0.911658	5	4	4	19.2	15.6	15.6	36.638	0	29.934	56425000	13
P36776	Lon protease homolog, mitochondrial	LONP1	-1.44222	-1.77022	-1.43447	2	2	2	2.8	2.8	2.8	106.49	0	19.032	8939400	4
O95232	Luc7-like protein 3	LUC7L3	-0.880256	-0.960253	-0.961926	3	3	3	10.6	10.6	10.6	51.466	0	20.03	20537000	6
P51884	Lumican	LUM	2.44385	2.03025	1.80942	21	21	21	47	47	47	38.429	0	323.31	3527500000	254
P05455	Lupus La protein	SSB	0.218495	0.0685755	0.0797403	10	10	10	23	23	23	46.836	0	104.84	140940000	29
Q7Z4W1	L-xylulose reductase	DCXR	-0.361687	-0.289564	0.0145303	5	5	5	28.3	28.3	28.3	25.913	0	52.117	72357000	15
P33241	Lymphocyte-specific protein 1	LSP1	-0.615782	-0.260241	-0.800196	5	5	5	30.7	30.7	30.7	37.191	0	134.65	60340000	11
Q15046	Lysine--tRNA ligase	KARS	-0.643945	-0.46519	-0.674824	6	6	6	11.6	11.6	11.6	68.047	0	49.42	42111000	10
Q96N66	Lysophospholipid acyltransferase 7	MBOAT7	-1.1297	-1.09751	-1.04039	2	2	2	5.1	5.1	5.1	52.764	0	13.873	22147000	9
P10253	Lysosomal alpha-glucosidase;76 kDa lysosomal alpha-glucosidase;70 kDa lysosomal alpha-glucosidase	GAA	-0.692235	-0.574879	-0.552055	4	4	4	5.8	5.8	5.8	105.32	0	50.076	54030000	11
Q14108	Lysosome membrane protein 2	SCARB2	0.0768282	0.290949	0.175493	6	6	6	15.7	15.7	15.7	54.29	0	73.992	140400000	31
P13473	Lysosome-associated membrane glycoprotein 2	LAMP2	-0.518671	-0.361262	-0.433823	3	3	3	7.1	7.1	7.1	44.96	0	23.897	76045000	12
P14174	Macrophage migration inhibitory factor	MIF	0.879055	1.14739	1.99902	3	3	3	20.9	20.9	20.9	12.476	0	25.58	1712700000	24
P40121	Macrophage-capping protein	CAPG	1.01871	1.32367	0.623295	10	10	10	39.4	39.4	39.4	38.498	0	220.96	722860000	47
Q14764	Major vault protein	MVP	0.973618	0.802608	1.26136	29	29	29	40.8	40.8	40.8	99.326	0	323.31	574230000	98
P40925	Malate dehydrogenase, cytoplasmic	MDH1	0.720205	0.754605	0.74481	9	9	9	34.7	34.7	34.7	36.426	0	175.92	339150000	31
P40926	Malate dehydrogenase, mitochondrial	MDH2	1.43728	1.63596	1.5901	15	15	15	56.5	56.5	56.5	35.503	0	170.07	1598100000	82
Q14165	Malectin	MLEC	-0.783491	-0.946498	-0.47431	3	3	3	13	13	13	32.233	0	24.708	42758000	10
Q8WU39	Marginal zone B- and B1-cell-specific protein	MZB1	-0.512625	-0.289989	-0.573275	4	4	4	34.4	34.4	34.4	20.694	0	42.911	82510000	6
P43243	Matrin-3	MATR3	0.69421	0.6792	0.677333	15	15	15	24.6	24.6	24.6	94.622	0	117.78	370660000	44
P11310	Medium-chain specific acyl-CoA dehydrogenase, mitochondrial	ACADM	-1.04532	-1.20724	-0.99635	3	3	3	9.5	9.5	9.5	46.588	0	48.824	26240000	7
Q5JRA6	Melanoma inhibitory activity protein 3	MIA3	-0.713376	-0.696077	-0.339341	8	8	8	6.1	6.1	6.1	213.7	0	57.326	35457000	12
Q9UNF1	Melanoma-associated antigen D2	MAGED2	-0.225983	-0.330959	-0.170944	6	6	6	12	12	12	64.953	0	50.279	68652000	14
Q9BV36	Melanophilin	MLPH	-0.860446	-0.581977	-0.81236	5	5	5	14.8	14.8	14.8	65.948	0	66.983	33626000	13
O00264	Membrane-associated progesterone receptor component 1	PGRMC1	-0.815557	-0.657918	-0.291433	5	4	4	20.5	15.9	15.9	21.671	0	26.897	62897000	9
O15173	Membrane-associated progesterone receptor component 2	PGRMC2	-0.21362	0.0543057	0.357922	7	7	6	34.5	34.5	30.5	23.818	0	132.2	132410000	32
P51608	Methyl-CpG-binding protein 2	MECP2	-1.42293	-1.30432	-1.47842	4	4	4	12.8	12.8	12.8	52.44	0	25.519	15044000	6
Q9HCC0	Methylcrotonoyl-CoA carboxylase beta chain, mitochondrial	MCCC2	0.425357	1.04398	0.875452	20	20	20	47.8	47.8	47.8	61.332	0	276.25	491860000	46
Q02252	Methylmalonate-semialdehyde dehydrogenase [acylating], mitochondrial	ALDH6A1	-0.446549	-0.571277	-0.22572	5	5	5	9.2	9.2	9.2	57.839	0	28.099	55230000	12
P22033	Methylmalonyl-CoA mutase, mitochondrial	MUT	-1.67295	-1.38827	-1.79937	2	2	2	3.3	3.3	3.3	83.134	0	12.546	8295700	2
Q96GX9	Methylthioribulose-1-phosphate dehydratase	APIP	-1.26435	-1.00659	-1.08742	3	3	3	19.8	19.8	19.8	27.125	0	19.96	19055000	5
Q9NX63	MICOS complex subunit MIC19	CHCHD3	-1.24498	-1.27417	-1.04265	3	3	3	15	15	15	26.152	0	19.541	18793000	5
Q16891	MICOS complex subunit MIC60	IMMT	0.0523951	0.0198756	0.168139	7	7	7	14	14	14	83.677	0	61.346	115580000	18
P10620	Microsomal glutathione S-transferase 1	MGST1	-0.580792	0.0578754	-0.526967	3	3	3	12.3	12.3	12.3	17.598	0	31.059	110750000	9
Q9UPN3	Microtubule-actin cross-linking factor 1, isoforms 1/2/3/5	MACF1	-1.88879	-2.09295	-1.72078	4	3	3	0.7	0.6	0.6	838.3	0	22.007	6587300	5
P27816	Microtubule-associated protein 4	MAP4	0.621082	0.666717	0.404919	16	16	16	18.4	18.4	18.4	121	0	145.83	286310000	48
Q15691	Microtubule-associated protein RP/EB family member 1	MAPRE1	-0.386611	-0.283787	-0.522105	5	5	5	30.6	30.6	30.6	29.999	0	42.271	74224000	20
P10636	Microtubule-associated protein tau	MAPT	-0.804913	-0.871276	-0.445589	4	4	4	8.7	8.7	8.7	78.927	0	62.157	53785000	8
P20774	Mimecan	OGN	1.74619	1.4787	0.91452	15	15	15	46	46	46	33.922	0	323.31	1257900000	65
Q9H936;Q9H1K4	Mitochondrial glutamate carrier 1;Mitochondrial glutamate carrier 2	SLC25A22;SLC25A18	-1.73632	-1.70727	-1.70703	2	2	2	7.1	7.1	7.1	34.47	0	13.373	5169300	4
P27361	Mitogen-activated protein kinase 3	MAPK3	-0.955331	-0.929669	-0.924691	3	3	3	11.9	11.9	11.9	43.135	0	17.104	23683000	4
P26038	Moesin	MSN	0.310969	0.101529	-0.120296	16	9	9	23.6	15.4	15.4	67.819	0	77.241	150330000	17
P15941	Mucin-1;Mucin-1 subunit alpha;Mucin-1 subunit beta	MUC1	-0.153074	-0.39724	0.496136	5	5	5	4.1	4.1	4.1	122.1	0	33.963	177240000	8
P22234	Multifunctional protein ADE2;Phosphoribosylaminoimidazole-succinocarboxamide synthase;Phosphoribosylaminoimidazole carboxylase	PAICS	0.239537	0.224404	0.60231	10	10	10	29.4	29.4	29.4	47.079	0	94.93	249700000	31
Q969H8	Myeloid-derived growth factor	MYDGF	-0.441144	-0.132022	-0.13279	4	4	4	20.8	20.8	20.8	18.795	0	28.134	91520000	13
Q9NZM1	Myoferlin	MYOF	0.439093	0.361969	0.621966	19	19	19	12.3	12.3	12.3	234.71	0	155.7	221390000	45
Q15746	Myosin light chain kinase, smooth muscle;Myosin light chain kinase, smooth muscle, deglutamylated form	MYLK	-0.917164	-0.988919	-1.06995	4	4	4	2.9	2.9	2.9	210.71	0	29.101	25935000	7
P60660	Myosin light polypeptide 6	MYL6	0.991648	1.16391	1.09705	7	7	7	47.7	47.7	47.7	16.93	0	78.002	552240000	59
P19105;O14950	Myosin regulatory light chain 12A;Myosin regulatory light chain 12B	MYL12A;MYL12B	0.542263	0.380043	0.395798	6	6	4	45.6	45.6	29.2	19.794	0	105.53	243030000	23
P24844	Myosin regulatory light polypeptide 9	MYL9	-0.92571	-0.987055	-1.07013	4	2	2	28.5	12.2	12.2	19.827	0	18.276	29629000	6
P35580	Myosin-10	MYH10	-0.0892932	-0.170591	-0.364058	26	13	10	14.4	8.2	7.3	229	0	277.7	69605000	36
P35749	Myosin-11	MYH11	-1.27998	-1.53592	-0.373754	20	9	9	11.7	6.2	6.2	227.34	0	151.2	24249000	12
Q7Z406	Myosin-14	MYH14	0.215552	0.536107	0.253427	19	13	13	12.8	10.2	10.2	227.87	0	299.21	177320000	41
P35579	Myosin-9	MYH9	2.57487	2.59675	2.55784	92	92	75	44.9	44.9	38.8	226.53	0	323.31	5986100000	743
P29966	Myristoylated alanine-rich C-kinase substrate	MARCKS	0.251269	0.437074	-0.0163056	5	5	5	30.4	30.4	30.4	31.554	0	188.56	178400000	16
O14745	Na(+)/H(+) exchange regulatory cofactor NHE-RF1	SLC9A3R1	1.02229	1.06803	1.18109	10	10	10	38.5	38.5	38.5	38.868	0	175.02	631700000	56
Q9UJ70	N-acetyl-D-glucosamine kinase	NAGK	0.0493572	0.168498	-0.148095	5	5	5	17.7	17.7	17.7	37.375	0	119.52	132860000	20
O95671	N-acetylserotonin O-methyltransferase-like protein	ASMTL	-1.79549	-1.75869	-1.40453	3	3	3	9.5	9.5	9.5	68.856	0	33.138	11232000	5
Q13423	NAD(P) transhydrogenase, mitochondrial	NNT	-0.0936755	-0.143618	-0.0748532	7	7	7	7.3	7.3	7.3	113.89	0	54.457	95553000	21
P15559	NAD(P)H dehydrogenase [quinone] 1	NQO1	-0.437347	-0.0910029	0.429964	2	2	2	11.3	11.3	11.3	30.867	0	55.455	144200000	13
Q8NCW5	NAD(P)H-hydrate epimerase	APOA1BP	-0.626286	-0.644108	-1.01088	3	3	3	17	17	17	31.674	0	20.658	50407000	4
P23368	NAD-dependent malic enzyme, mitochondrial	ME2	-1.21798	-1.34615	-1.61316	2	2	2	3.9	3.9	3.9	65.443	0	41.741	15723000	4
Q9P0J0	NADH dehydrogenase [ubiquinone] 1 alpha subcomplex subunit 13	NDUFA13	-1.90872	-1.64453	-1.98653	2	2	2	13.9	13.9	13.9	16.698	0	11.447	5507400	2
Q9UHQ9	NADH-cytochrome b5 reductase 1	CYB5R1	-0.475459	-0.0860068	0.0786998	7	7	7	22.6	22.6	22.6	34.094	0	51.708	108630000	14
P00387	NADH-cytochrome b5 reductase 3;NADH-cytochrome b5 reductase 3 membrane-bound form;NADH-cytochrome b5 reductase 3 soluble form	CYB5R3	0.128073	-0.189005	0.12968	2	2	2	9.6	9.6	9.6	34.234	0	17.621	154220000	11
P28331	NADH-ubiquinone oxidoreductase 75 kDa subunit, mitochondrial	NDUFS1	-1.18137	-0.921935	-1.29725	2	2	2	4.7	4.7	4.7	79.467	0	17.24	24508000	5
Q13765;E9PAV3	Nascent polypeptide-associated complex subunit alpha;Nascent polypeptide-associated complex subunit alpha, muscle-specific form	NACA	0.242354	0.415757	0.314731	4	4	4	25.6	25.6	25.6	23.384	0	104.39	184030000	15
P61081	NEDD8-conjugating enzyme Ubc12	UBE2M	-0.660722	-0.650948	-0.809444	5	5	5	25.7	25.7	25.7	20.9	0	29.217	48509000	8
Q9UMX5	Neudesin	NENF	-0.878213	-0.397697	-0.67971	3	3	3	20.3	20.3	20.3	18.856	0	23.495	30708000	8
Q09666	Neuroblast differentiation-associated protein AHNAK	AHNAK	2.26531	2.18691	2.3528	133	133	133	43.9	43.9	43.9	629.09	0	323.31	3369500000	511
Q14697	Neutral alpha-glucosidase AB	GANAB	0.895696	0.825784	1.12147	18	18	18	28	28	28	106.87	0	290.3	581320000	63
P59666;P59665	Neutrophil defensin 3;HP 3-56;Neutrophil defensin 2;Neutrophil defensin 1;HP 1-56;Neutrophil defensin 2	DEFA3;DEFA1	-0.638345	-1.39564	-1.16253	2	2	2	19.1	19.1	19.1	10.245	0	12.99	13159000	4
P55769	NHP2-like protein 1;NHP2-like protein 1, N-terminally processed	NHP2L1	-0.608408	-0.672639	-0.645713	2	2	2	21.9	21.9	21.9	14.173	0	17.986	39801000	5
P43490	Nicotinamide phosphoribosyltransferase	NAMPT	-0.814537	-0.596956	-0.913357	4	4	4	8.8	8.8	8.8	55.52	0	25.762	33562000	5
Q15233	Non-POU domain-containing octamer-binding protein	NONO	0.750743	0.647285	0.619621	13	13	12	31.4	31.4	29.7	54.231	0	276.88	331430000	39
P22307	Non-specific lipid-transfer protein	SCP2	-0.152428	0.110783	0.453516	6	6	6	10.1	10.1	10.1	58.993	0	38.412	176390000	11
Q9UNZ2	NSFL1 cofactor p47	NSFL1C	0.175926	0.362915	0.241743	8	8	8	30.5	30.5	30.5	40.572	0	152.92	199420000	20
P49321	Nuclear autoantigenic sperm protein	NASP	-1.30637	-1.42608	-1.51149	2	2	2	2.7	2.7	2.7	85.237	0	11.736	12974000	4
Q14980	Nuclear mitotic apparatus protein 1	NUMA1	0.793714	0.922841	0.842195	33	33	33	21.8	21.8	21.8	238.26	0	323.31	389230000	72
O75694	Nuclear pore complex protein Nup155	NUP155	-1.2797	-1.57634	-1.44277	2	2	2	2.7	2.7	2.7	155.2	0	11.995	8167800	3
Q9H1E3	Nuclear ubiquitous casein and cyclin-dependent kinase substrate 1	NUCKS1	-0.779103	-0.648721	-0.942848	3	3	3	12.8	12.8	12.8	27.296	0	142.34	38322000	11
P67809	Nuclease-sensitive element-binding protein 1	YBX1	0.44365	0.260672	0.378944	5	5	1	16	16	5.9	35.924	0	135.68	144000000	30
Q02818	Nucleobindin-1	NUCB1	-0.132583	0.345745	-0.30697	3	3	3	7.6	7.6	7.6	53.879	0	18.014	131820000	13
O00567	Nucleolar protein 56	NOP56	-0.127243	-0.102181	0.0272691	8	8	8	15.7	15.7	15.7	66.049	0	149.8	128710000	27
Q9Y2X3	Nucleolar protein 58	NOP58	-0.00162744	0.0282506	0.220507	9	9	9	24.4	24.4	24.4	59.578	0	111.25	124770000	24
Q9NR30;Q9BQ39	Nucleolar RNA helicase 2;ATP-dependent RNA helicase DDX50	DDX21;DDX50	-1.39407	-1.57074	-1.45287	2	2	2	3.7	3.7	3.7	87.343	0	14.084	14757000	6
P19338	Nucleolin	NCL	1.528	1.62779	1.4549	24	24	24	30.6	30.6	30.6	76.613	0	323.31	1241500000	122
P06748	Nucleophosmin	NPM1	1.35351	1.49405	1.55323	10	10	10	36.7	36.7	36.7	32.575	0	276.63	1176500000	80
P12270	Nucleoprotein TPR	TPR	-0.431718	-0.512758	-0.581116	9	9	9	4.5	4.5	4.5	267.29	0	59.535	54939000	10
P22392;O60361	Nucleoside diphosphate kinase B;Putative nucleoside diphosphate kinase	NME2;NME2P1	1.44086	1.60475	1.45314	9	9	5	61.8	61.8	31.6	17.298	0	151.54	1286600000	47
P55209	Nucleosome assembly protein 1-like 1	NAP1L1	-0.57276	-0.539184	-0.730352	5	5	4	20.7	20.7	18.2	45.374	0	74.148	50244000	14
Q99733	Nucleosome assembly protein 1-like 4	NAP1L4	-0.990615	-0.831619	-0.5616	3	2	2	13.9	11.2	11.2	42.823	0	17.31	46092000	5
Q9NTK5	Obg-like ATPase 1	OLA1	-0.00183233	0.142241	0.440528	8	8	8	25.8	25.8	25.8	44.743	0	127.45	184910000	26
Q9NQR4	Omega-amidase NIT2	NIT2	-0.173674	0.167688	0.112566	7	7	7	33.3	33.3	33.3	30.608	0	130.91	145710000	19
P04181	Ornithine aminotransferase, mitochondrial;Ornithine aminotransferase, hepatic form;Ornithine aminotransferase, renal form	OAT	-1.39075	-1.54873	-0.652476	5	5	5	16.6	16.6	16.6	48.534	0	44.146	25534000	8
Q8WX93	Palladin	PALLD	-0.160828	-0.584487	-0.417747	5	5	5	4.1	4.1	4.1	150.56	0	37.105	62083000	13
Q8WXF1	Paraspeckle component 1	PSPC1	-0.464516	-0.405041	-0.540203	5	5	5	12	12	12	58.743	0	30.301	66307000	8
Q9Y365	PCTP-like protein	STARD10	-0.16583	0.0058136	0.296448	7	7	7	30.2	30.2	30.2	33.048	0	148.18	155320000	18
O00151	PDZ and LIM domain protein 1	PDLIM1	-0.59351	-0.688003	0.0458741	6	6	6	27.4	27.4	27.4	36.071	0	38.291	94532000	7
Q96HC4	PDZ and LIM domain protein 5	PDLIM5	-0.379009	-0.606884	-0.384878	7	7	7	15.6	15.6	15.6	63.944	0	43.625	67025000	8
Q9NR12	PDZ and LIM domain protein 7	PDLIM7	-0.378686	-0.731902	-0.728609	4	4	4	11.2	11.2	11.2	49.844	0	31.96	42920000	8
O14908	PDZ domain-containing protein GIPC1	GIPC1	-1.70236	-1.56245	-1.67674	2	2	2	8.1	8.1	8.1	36.049	0	14.729	7510600	5
P62937	Peptidyl-prolyl cis-trans isomerase A;Peptidyl-prolyl cis-trans isomerase A, N-terminally processed	PPIA	2.35104	2.7154	2.64157	11	11	11	58.2	58.2	58.2	18.012	0	248.86	7162800000	183
P23284	Peptidyl-prolyl cis-trans isomerase B	PPIB	1.11791	1.16437	0.96828	10	10	10	47.7	47.7	47.7	23.742	0	74.7	779970000	44
P62942	Peptidyl-prolyl cis-trans isomerase FKBP1A	FKBP1A	0.224468	0.439214	0.419088	5	5	5	41.7	41.7	41.7	11.951	0	82.681	200620000	22
Q00688	Peptidyl-prolyl cis-trans isomerase FKBP3	FKBP3	-0.303871	-0.29162	-0.0847675	7	7	7	37.5	37.5	37.5	25.177	0	52.077	111150000	11
Q02790	Peptidyl-prolyl cis-trans isomerase FKBP4;Peptidyl-prolyl cis-trans isomerase FKBP4, N-terminally processed	FKBP4	0.981045	1.18492	1.18551	17	17	17	52.3	52.3	52.3	51.804	0	323.31	794450000	69
O60664	Perilipin-3	PLIN3	0.501931	0.474206	0.410277	11	11	11	42.4	42.4	42.4	47.074	0	228.06	210700000	41
Q15063	Periostin	POSTN	3.32058	2.27341	2.49719	39	39	39	55	55	55	93.313	0	323.31	9431000000	311
Q06830	Peroxiredoxin-1	PRDX1	1.91316	2.1179	2.35207	19	19	15	76.9	76.9	61.8	22.11	0	286.52	3982500000	136
P32119	Peroxiredoxin-2	PRDX2	1.16995	1.62852	1.3601	15	14	14	60.6	55.1	55.1	21.892	0	152.19	1128400000	67
P30044	Peroxiredoxin-5, mitochondrial	PRDX5	0.0583353	0.0802174	0.00256832	5	5	5	37.4	37.4	37.4	22.086	0	50.254	179210000	18
P30041	Peroxiredoxin-6	PRDX6	0.590367	0.717626	0.505904	8	8	8	44.6	44.6	44.6	25.035	0	245.42	329950000	45
O15254	Peroxisomal acyl-coenzyme A oxidase 3	ACOX3	-0.172438	-0.132977	0.302224	8	8	8	16.6	16.6	16.6	77.628	0	71.361	166120000	17
P51659	Peroxisomal multifunctional enzyme type 2;(3R)-hydroxyacyl-CoA dehydrogenase;Enoyl-CoA hydratase 2	HSD17B4	0.898335	1.15625	1.27036	19	19	19	32.1	32.1	32.1	79.685	0	285.22	776620000	59
O95571	Persulfide dioxygenase ETHE1, mitochondrial	ETHE1	-0.418153	-0.322773	-0.404871	3	3	3	16.9	16.9	16.9	27.873	0	19.328	76996000	5
Q9NSD9	Phenylalanine--tRNA ligase beta subunit	FARSB	-0.79147	-0.639764	-0.96021	6	6	6	10.2	10.2	10.2	66.115	0	36.038	34078000	7
Q00325	Phosphate carrier protein, mitochondrial	SLC25A3	-0.728196	-0.256896	-0.297822	4	4	4	8.8	8.8	8.8	40.094	0	28.54	59092000	11
O95674	Phosphatidate cytidylyltransferase 2	CDS2	-0.573446	-0.369213	-0.209687	2	2	2	7	7	7	51.417	0	71.631	46684000	14
P30086	Phosphatidylethanolamine-binding protein 1;Hippocampal cholinergic neurostimulating peptide	PEBP1	1.42229	1.36506	1.56615	10	10	10	69	69	69	21.057	0	323.31	1373600000	64
Q16822	Phosphoenolpyruvate carboxykinase [GTP], mitochondrial	PCK2	-0.59533	-0.30055	-0.391374	6	6	6	12.2	12.2	12.2	70.698	0	42.671	62563000	23
P36871	Phosphoglucomutase-1	PGM1	-0.0849989	-0.0835481	-0.332027	8	8	8	20.3	20.3	20.3	61.448	0	76.396	81457000	23
Q96G03	Phosphoglucomutase-2	PGM2	-0.210567	-0.442646	0.120899	8	8	8	16.3	16.3	16.3	68.283	0	52.296	97366000	22
P00558	Phosphoglycerate kinase 1	PGK1	1.89374	1.99292	2.25746	24	24	24	61.4	61.4	61.4	44.614	0	323.31	3298400000	103
P18669	Phosphoglycerate mutase 1	PGAM1	0.295502	0.42728	0.477578	9	9	9	46.9	46.9	46.9	28.804	0	173.25	275460000	28
Q9Y263	Phospholipase A-2-activating protein	PLAA	-1.34627	-1.59965	-1.45259	2	2	2	4	4	4	87.156	0	14.392	7019000	4
P36969	Phospholipid hydroperoxide glutathione peroxidase, mitochondrial	GPX4	-1.08904	-1.37156	-0.503	3	3	3	18.8	18.8	18.8	22.174	0	21.256	30578000	3
O15305	Phosphomannomutase 2	PMM2	-0.895124	-1.17686	-0.80217	3	3	3	12.6	12.6	12.6	28.082	0	17.365	17988000	4
Q9H307	Pinin	PNN	-0.904634	-0.759487	-0.865032	5	5	5	8.5	8.5	8.5	81.627	0	36.161	41675000	9
Q9Y446	Plakophilin-3	PKP3	-1.1164	-1.17874	-1.07092	4	4	4	7.4	7.4	7.4	87.081	0	25.816	21722000	4
Q8NC51	Plasminogen activator inhibitor 1 RNA-binding protein	SERBP1	-0.328901	-0.272274	-0.31232	8	8	8	18.9	18.9	18.9	44.965	0	58.786	82545000	15
P00747	Plasminogen;Plasmin heavy chain A;Activation peptide;Angiostatin;Plasmin heavy chain A, short form;Plasmin light chain B	PLG	-0.37547	-0.563972	-0.470986	4	4	4	8.8	8.8	8.8	90.568	0	29.97	40020000	10
P13796	Plastin-2	LCP1	0.328596	0.364467	-0.121187	13	13	11	30.5	30.5	26.3	70.288	0	191.78	193360000	26
P13797	Plastin-3	PLS3	-0.680256	-0.593069	-0.905006	6	4	4	14.9	10.8	10.8	70.81	0	42.925	45926000	4
Q15149	Plectin	PLEC	2.15281	2.12728	2.23248	133	133	127	33.3	33.3	31.3	531.78	0	323.31	3129400000	458
P09874	Poly [ADP-ribose] polymerase 1	PARP1	0.793138	0.98225	1.0572	23	23	23	28.5	28.5	28.5	113.08	0	203.83	590570000	77
Q53GL7	Poly [ADP-ribose] polymerase 10	PARP10	-1.27007	-1.27023	-1.56226	3	3	3	4.8	4.8	4.8	110	0	23.667	12236000	4
Q15365	Poly(rC)-binding protein 1	PCBP1	0.956442	1.20221	1.16984	11	11	8	49.7	49.7	37.1	37.497	0	323.31	702300000	65
Q15366;P57721	Poly(rC)-binding protein 2;Poly(rC)-binding protein 3	PCBP2;PCBP3	0.13103	0.0763108	0.0279583	7	4	4	27.1	14.8	14.8	38.58	0	35.976	153170000	20
Q9UHX1	Poly(U)-binding-splicing factor PUF60	PUF60	-0.801151	-0.852727	-0.917276	5	5	5	10.4	10.4	10.4	59.875	0	103.29	38742000	10
P11940;Q9H361	Polyadenylate-binding protein 1;Polyadenylate-binding protein 3	PABPC1;PABPC3	0.547143	0.656492	0.509698	9	9	9	17.1	17.1	17.1	70.67	0	308.99	390670000	28
O60828	Polyglutamine-binding protein 1	PQBP1	-1.67459	-1.39924	-1.59661	2	2	2	16.6	16.6	16.6	30.472	0	85.97	11839000	8
P26599	Polypyrimidine tract-binding protein 1	PTBP1	0.76642	0.725346	0.75405	10	10	10	24.7	24.7	24.7	57.221	0	132.86	437080000	35
P02545	Prelamin-A/C;Lamin-A/C	LMNA	2.39874	2.44129	2.40572	47	47	46	60.5	60.5	60.5	74.139	0	323.31	4396200000	331
Q9UMS4	Pre-mRNA-processing factor 19	PRPF19	-0.132239	-0.0683697	0.022657	4	4	4	13.3	13.3	13.3	55.18	0	38.393	98573000	13
Q6P2Q9	Pre-mRNA-processing-splicing factor 8	PRPF8	-0.690067	-1.266	-0.783654	4	4	4	3.4	3.4	3.4	273.6	0	25.18	20189000	7
O43143	Pre-mRNA-splicing factor ATP-dependent RNA helicase DHX15	DHX15	-0.531932	-0.487798	-0.2854	7	7	7	9.8	9.8	9.8	90.932	0	48.408	63312000	17
Q9UHG3	Prenylcysteine oxidase 1	PCYOX1	-0.79484	-1.12939	-0.526013	3	3	3	8.7	8.7	8.7	56.639	0	44.502	28401000	8
Q8IY81	pre-rRNA processing protein FTSJ3	FTSJ3	-1.79634	-1.21462	-1.53617	5	5	5	9.6	9.6	9.6	96.557	0	39.5	14114000	8
Q92841	Probable ATP-dependent RNA helicase DDX17	DDX17	0.897897	0.868569	0.941772	17	17	11	24.7	24.7	17.4	80.272	0	273.82	505320000	68
Q7L014	Probable ATP-dependent RNA helicase DDX46	DDX46	-1.14055	-1.27559	-1.16182	6	6	6	7.9	7.9	7.9	117.36	0	44.051	15892000	13
P17844	Probable ATP-dependent RNA helicase DDX5	DDX5	-0.13362	-0.0976872	0.0689957	14	8	8	21.8	13.2	13.2	69.147	0	48.435	107080000	16
O95786	Probable ATP-dependent RNA helicase DDX58	DDX58	-0.266347	0.241813	-0.351197	11	11	11	12.1	12.1	12.1	106.6	0	120.68	122880000	25
Q93008	Probable ubiquitin carboxyl-terminal hydrolase FAF-X	USP9X	-1.88423	-1.5678	-1.98246	3	3	3	2.3	2.3	2.3	292.28	0	41.085	6878500	3
Q15113	Procollagen C-endopeptidase enhancer 1	PCOLCE	-0.491241	-1.3837	-1.41466	3	3	3	8	8	8	47.972	0	20.193	19513000	6
P07737	Profilin-1	PFN1	1.54401	1.63693	1.48122	9	9	9	57.1	57.1	57.1	15.054	0	144.1	1497400000	66
Q8WUM4	Programmed cell death 6-interacting protein	PDCD6IP	0.247226	0.328569	0.340821	12	12	12	13.9	13.9	13.9	96.022	0	125.4	194850000	29
Q53EL6	Programmed cell death protein 4	PDCD4	-0.362495	-0.122527	-0.0979898	8	8	8	25.6	25.6	25.6	51.735	0	63.045	99417000	19
P35232	Prohibitin	PHB	0.137851	0.340124	0.493651	10	10	10	38.2	38.2	38.2	29.804	0	69.212	253320000	19
Q99623	Prohibitin-2	PHB2	0.305106	0.160623	0.357252	9	9	9	37.8	37.8	37.8	33.296	0	77.62	235770000	22
P51888	Prolargin	PRELP	1.20705	0.518995	0.52202	8	8	8	28	28	28	43.809	0	154.34	361240000	45
P12004	Proliferating cell nuclear antigen	PCNA	-0.452879	-0.387441	-0.709061	3	3	3	15.7	15.7	15.7	28.768	0	134.24	61519000	11
Q9UQ80	Proliferation-associated protein 2G4	PA2G4	-0.00211343	0.0539222	0.191073	8	8	8	17.8	17.8	17.8	43.786	0	69.152	123040000	20
Q32P28	Prolyl 3-hydroxylase 1	LEPRE1	-1.43701	-1.41616	-1.79371	3	3	3	4.6	4.6	4.6	83.393	0	18.869	10463000	4
P48147	Prolyl endopeptidase	PREP	-0.502821	-0.461122	-0.453662	4	4	4	7.5	7.5	7.5	80.699	0	34.537	67157000	7
P07602	Prosaposin;Saposin-A;Saposin-B-Val;Saposin-B;Saposin-C;Saposin-D	PSAP	0.76746	1.14701	0.506239	12	12	12	28.2	28.2	28.2	58.112	0	83.53	440760000	49
Q15185	Prostaglandin E synthase 3	PTGES3	0.139535	0.12957	0.113031	5	5	5	32.5	32.5	32.5	18.697	0	44.404	157710000	18
Q14914	Prostaglandin reductase 1	PTGR1	-1.2775	-1.18875	-1.19183	2	2	2	8.2	8.2	8.2	35.869	0	13.255	14459000	5
Q06323	Proteasome activator complex subunit 1	PSME1	0.567529	1.01224	0.670936	10	10	10	47.8	47.8	47.8	28.723	0	78.846	416290000	44
Q9UL46	Proteasome activator complex subunit 2	PSME2	-0.304445	-0.00742584	-0.490832	9	9	9	46	46	46	27.401	0	136.24	86288000	20
P25786	Proteasome subunit alpha type-1	PSMA1	0.126798	0.176674	0.0570636	5	5	5	20.2	20.2	20.2	29.555	0	36.278	157510000	15
P25787	Proteasome subunit alpha type-2	PSMA2	-0.0864856	0.08701	-0.212354	5	5	5	35.5	35.5	35.5	25.898	0	34.298	138450000	8
P25789	Proteasome subunit alpha type-4	PSMA4	-0.578775	-0.40984	-0.44841	3	3	3	11.5	11.5	11.5	29.483	0	17.709	73492000	7
P28066	Proteasome subunit alpha type-5	PSMA5	0.487481	0.483407	0.591975	5	5	5	28.6	28.6	28.6	26.411	0	119.65	272960000	32
P60900	Proteasome subunit alpha type-6	PSMA6	-0.0152952	-0.0724914	0.0047351	5	5	5	30.1	30.1	30.1	27.399	0	52.678	144240000	13
O14818	Proteasome subunit alpha type-7	PSMA7	-0.161681	-0.194641	-0.209851	3	3	3	15.3	15.3	15.3	27.887	0	49.22	76180000	17
P20618	Proteasome subunit beta type-1	PSMB1	0.521788	0.221664	0.303452	7	7	7	32	32	32	26.489	0	44.215	217130000	20
P49720	Proteasome subunit beta type-3	PSMB3	-0.830257	-0.896201	-1.06638	2	2	2	12.7	12.7	12.7	22.949	0	13.37	36047000	7
P28062	Proteasome subunit beta type-8	PSMB8	-0.136421	-0.174222	-0.180152	4	4	4	17.8	17.8	17.8	30.354	0	36.168	115200000	13
P02760	Protein AMBP;Alpha-1-microglobulin;Inter-alpha-trypsin inhibitor light chain;Trypstatin	AMBP	0.0899457	-0.20228	-0.374849	3	3	3	11.4	11.4	11.4	38.999	0	66.564	72087000	30
Q99873	Protein arginine N-methyltransferase 1	PRMT1	-0.293666	-0.496961	-0.229231	7	7	7	25.1	25.1	25.1	42.461	0	46.089	72394000	9
O14744	Protein arginine N-methyltransferase 5;Protein arginine N-methyltransferase 5, N-terminally processed	PRMT5	-1.1563	-1.3542	-1.0628	2	2	2	4.7	4.7	4.7	72.683	0	13.897	21753000	4
Q9Y2B0	Protein canopy homolog 2	CNPY2	-0.872591	-0.641487	-0.670151	3	3	3	22.5	22.5	22.5	20.652	0	23.906	41779000	6
Q9UKY7	Protein CDV3 homolog	CDV3	-1.06439	-0.202062	-1.07574	4	4	4	34.9	34.9	34.9	27.335	0	35.704	58132000	6
Q99497	Protein deglycase DJ-1	PARK7	1.08302	1.10091	1.42691	6	6	6	42.3	42.3	42.3	19.891	0	184.65	814910000	72
P07237	Protein disulfide-isomerase	P4HB	1.40732	1.61354	1.84274	25	25	25	52.4	52.4	52.4	57.116	0	323.31	1564400000	143
P30101	Protein disulfide-isomerase A3	PDIA3	1.93647	2.3009	2.01718	30	30	30	56.4	56.4	56.4	56.782	0	323.31	3269600000	180
P13667	Protein disulfide-isomerase A4	PDIA4	0.666919	0.497796	0.559636	14	14	14	29	29	29	72.932	0	323.31	353060000	75
Q15084	Protein disulfide-isomerase A6	PDIA6	0.956499	1.02983	0.998667	17	17	17	42.7	42.7	42.7	48.121	0	283.93	588680000	84
P49257	Protein ERGIC-53	LMAN1	0.113226	0.0836733	0.416781	6	6	6	14.7	14.7	14.7	57.548	0	51.194	130630000	30
Q05655	Protein kinase C delta type;Protein kinase C delta type regulatory subunit;Protein kinase C delta type catalytic subunit	PRKCD	-0.814382	-0.758589	-0.778438	6	6	6	10.4	10.4	10.4	77.504	0	42.153	30027000	12
Q86UE4	Protein LYRIC	MTDH	0.0309413	0.143549	-0.0267699	7	7	7	14.8	14.8	14.8	63.836	0	91.29	118210000	25
P35813	Protein phosphatase 1A	PPM1A	-0.526571	-0.621911	-0.484681	5	5	5	14.9	14.9	14.9	42.447	0	33	50077000	8
P29590	Protein PML	PML	0.115635	0.568878	-0.298273	8	8	8	10.2	10.2	10.2	97.55	0	107.62	153230000	24
Q14690	Protein RRP5 homolog	PDCD11	-1.48479	-0.758045	-2.27074	2	2	2	1.8	1.8	1.8	208.7	0.00070423	10.771	16606000	3
P31949	Protein S100-A11;Protein S100-A11, N-terminally processed	S100A11	0.314989	0.339201	0.012536	6	6	6	77.1	77.1	77.1	11.74	0	73.244	209880000	23
Q9HCY8	Protein S100-A14	S100A14	-0.751418	-1.12551	-0.541992	3	3	3	35.6	35.6	35.6	11.662	0	80.976	35045000	10
P31151	Protein S100-A7	S100A7	0.269638	0.0605392	0.529923	7	7	7	54.5	54.5	54.5	11.471	0	59.13	233340000	19
P05109	Protein S100-A8;Protein S100-A8, N-terminally processed	S100A8	-0.232659	-0.390719	0.0231422	4	4	4	36.6	36.6	36.6	10.834	0	36.27	114620000	11
P06702	Protein S100-A9	S100A9	0.661695	0.969454	0.999567	7	7	7	59.6	59.6	59.6	13.242	0	225.43	493780000	38
Q9UBV2	Protein sel-1 homolog 1	SEL1L	-1.81048	-1.47174	-1.76583	2	2	2	6.2	6.2	6.2	88.754	0	26.851	6844700	4
Q01105;P0DME0	Protein SET;Protein SETSIP	SET;SETSIP	1.13482	1.3792	1.00929	7	7	7	39.7	39.7	39.7	33.488	0	322.23	736580000	46
Q15437	Protein transport protein Sec23B	SEC23B	-0.243642	-0.259869	-0.000611778	6	6	6	11	11	11	86.478	0	55.253	115690000	19
P53992	Protein transport protein Sec24C	SEC24C	-0.608988	-0.4186	-0.385605	5	5	5	6.8	6.8	6.8	118.32	0	37.896	54829000	12
O94979	Protein transport protein Sec31A	SEC31A	-0.455106	-0.811026	-0.48185	5	5	5	6.6	6.6	6.6	133.01	0	34.052	61375000	6
Q9H993	Protein-glutamate O-methyltransferase	ARMT1	0.912659	0.630181	0.985489	7	7	7	25.4	25.4	25.4	51.172	0	139.3	499970000	29
P21980	Protein-glutamine gamma-glutamyltransferase 2	TGM2	0.486694	0.758097	0.917703	14	14	14	24.6	24.6	24.6	77.328	0	293.67	416270000	57
P00734	Prothrombin;Activation peptide fragment 1;Activation peptide fragment 2;Thrombin light chain;Thrombin heavy chain	F2	-0.276672	-0.66367	-0.450629	4	4	4	9.5	9.5	9.5	70.036	0	28.384	58315000	9
P61457	Pterin-4-alpha-carbinolamine dehydratase	PCBD1	-0.583514	-0.266333	0.0518358	4	4	4	38.5	38.5	38.5	11.999	0	39.702	101990000	15
P55786	Puromycin-sensitive aminopeptidase	NPEPPS	-0.0532734	-0.481429	-0.329817	5	5	5	6.2	6.2	6.2	103.28	0	39.007	78661000	20
Q5JNZ5;P62854	Putative 40S ribosomal protein S26-like 1;40S ribosomal protein S26	RPS26P11;RPS26	-0.341902	-0.435676	-0.384321	3	3	3	31.3	31.3	31.3	13.002	0	20.879	40160000	13
O43865;Q96HN2	Putative adenosylhomocysteinase 2;Putative adenosylhomocysteinase 3	AHCYL1;AHCYL2	-0.386471	-0.561166	-0.346454	3	3	3	7.5	7.5	7.5	58.951	0	27.331	44365000	10
Q9Y383	Putative RNA-binding protein Luc7-like 2	LUC7L2	-0.25478	-0.38781	-0.277926	6	6	6	21.9	21.9	21.9	46.513	0	118.37	83415000	18
O00764	Pyridoxal kinase	PDXK	-1.09754	-0.64107	-0.988328	5	5	5	20.2	20.2	20.2	35.102	0	29.582	37895000	6
Q6P996	Pyridoxal-dependent decarboxylase domain-containing protein 1	PDXDC1	-0.272249	0.0307254	0.238243	9	9	9	11.7	11.7	11.7	86.706	0	72.196	113500000	26
Q9NVS9	Pyridoxine-5-phosphate oxidase	PNPO	-1.22921	-1.4535	-1.45914	2	2	2	12.3	12.3	12.3	29.988	0	11.861	12412000	2
P11177	Pyruvate dehydrogenase E1 component subunit beta, mitochondrial	PDHB	-0.746844	-0.875631	-0.723814	4	4	4	12	12	12	39.233	0	25.842	50566000	9
P14618	Pyruvate kinase PKM	PKM	2.06153	2.20554	2.47655	29	29	29	59.3	59.3	59.3	57.936	0	323.31	4046200000	190
P31150	Rab GDP dissociation inhibitor alpha	GDI1	0.441644	0.129588	0.324223	13	7	7	35.1	21.3	21.3	50.582	0	323.31	193760000	43
P50395	Rab GDP dissociation inhibitor beta	GDI2	1.16314	1.22079	1.15481	20	20	14	52.1	52.1	38.2	50.663	0	323.31	825620000	67
Q15276	Rab GTPase-binding effector protein 1	RABEP1	-0.987247	-1.10198	-0.902391	7	7	7	10.7	10.7	10.7	99.289	0	45.191	27850000	7
Q9H6Z4	Ran-binding protein 3	RANBP3	-1.0554	-1.05218	-1.31667	2	2	2	4.6	4.6	4.6	60.209	0	12.735	19712000	3
Q13283	Ras GTPase-activating protein-binding protein 1	G3BP1	-0.46478	-0.407352	-0.465354	5	5	5	15	15	15	52.164	0	78.946	68411000	14
Q9UN86	Ras GTPase-activating protein-binding protein 2	G3BP2	-1.18269	-1.10954	-1.09021	2	2	2	4.4	4.4	4.4	54.12	0	28.004	21256000	4
P46940	Ras GTPase-activating-like protein IQGAP1	IQGAP1	0.962541	0.612737	0.806038	23	23	23	18.1	18.1	18.1	189.25	0	275.58	433820000	53
P63000;P15153	Ras-related C3 botulinum toxin substrate 1;Ras-related C3 botulinum toxin substrate 2	RAC1;RAC2	0.774323	0.530792	0.672985	7	7	6	32.8	32.8	27.1	21.45	0	48.338	273830000	22
P61026	Ras-related protein Rab-10	RAB10	-0.743774	-0.858535	-0.657173	5	4	4	29	23.5	23.5	22.541	0	35.969	41121000	11
Q15907;P62491	Ras-related protein Rab-11B;Ras-related protein Rab-11A	RAB11B;RAB11A	-0.138286	-0.178533	0.335604	7	7	7	31.2	31.2	31.2	24.488	0	48.43	122970000	16
Q9NP72	Ras-related protein Rab-18	RAB18	0.0862796	0.334033	0.0620102	7	7	7	47.1	47.1	47.1	22.977	0	189.55	183830000	22
P62820	Ras-related protein Rab-1A	RAB1A	0.381752	0.227249	0.573191	6	6	2	33.2	33.2	20	22.677	0	44.073	232470000	19
P61019;Q8WUD1	Ras-related protein Rab-2A;Ras-related protein Rab-2B	RAB2A;RAB2B	0.348405	0.309764	0.712315	7	7	7	35.4	35.4	35.4	23.545	0	105.56	241940000	26
P51149	Ras-related protein Rab-7a	RAB7A	0.0556759	0.00633956	0.266752	8	8	8	43	43	43	23.489	0	192.61	166730000	32
P61224;A6NIZ1;P62834	Ras-related protein Rap-1b;Ras-related protein Rap-1b-like protein;Ras-related protein Rap-1A	RAP1B;RAP1A	-0.292619	-0.62527	-0.200937	4	4	4	27.7	27.7	27.7	20.825	0	26.104	81628000	10
Q96DB5	Regulator of microtubule dynamics protein 1	RMDN1	-2.31947	-2.04814	-2.26165	2	2	2	9.2	9.2	9.2	35.808	0	13.586	3877600	4
Q96TC7	Regulator of microtubule dynamics protein 3	RMDN3	-1.04663	-0.27587	-0.906462	5	5	5	14.9	14.9	14.9	52.118	0	56.934	40845000	11
Q92900	Regulator of nonsense transcripts 1	UPF1	-0.821333	-0.738608	-0.854389	4	4	4	6.1	6.1	6.1	124.34	0	25.379	28268000	5
Q15293	Reticulocalbin-1	RCN1	-0.32094	-0.215154	-0.52872	5	5	5	16.3	16.3	16.3	38.89	0	62.814	65511000	17
Q14257	Reticulocalbin-2	RCN2	-1.53621	-1.48103	-1.49129	3	3	3	18	18	18	36.876	0	60.799	10899000	13
Q96D15	Reticulocalbin-3	RCN3	-1.31502	-1.18494	-1.7185	2	2	2	7.9	7.9	7.9	37.493	0	16.923	14276000	7
Q9NQC3	Reticulon-4	RTN4	-0.585992	-0.377379	-0.552109	2	2	2	2.4	2.4	2.4	129.93	0	16.592	71304000	9
Q8NFJ5	Retinoic acid-induced protein 3	GPRC5A	-0.672623	-0.819084	-0.471132	2	2	2	7.6	7.6	7.6	40.251	0	15.846	56565000	7
P52565	Rho GDP-dissociation inhibitor 1	ARHGDIA	1.18739	1.39122	1.3368	8	8	8	48.5	48.5	48.5	23.207	0	323.31	866860000	72
P52566	Rho GDP-dissociation inhibitor 2	ARHGDIB	0.67454	0.874755	0.784336	5	5	5	27.4	27.4	27.4	22.988	0	323.31	465000000	31
Q07960	Rho GTPase-activating protein 1	ARHGAP1	-0.621564	-0.601257	-0.352297	4	4	4	12.3	12.3	12.3	50.435	0	37.259	58584000	9
P08134	Rho-related GTP-binding protein RhoC	RHOC	0.301517	0.490639	0.506294	7	7	3	39.4	39.4	24.9	22.006	0	50.625	255690000	31
P13489	Ribonuclease inhibitor	RNH1	0.426038	0.544623	0.484563	10	10	10	31.5	31.5	31.5	49.973	0	146.2	279830000	31
O00584	Ribonuclease T2	RNASET2	-1.61513	-1.28573	-1.94244	3	3	3	12.9	12.9	12.9	29.48	0	17.742	10549000	4
Q9P2E9	Ribosome-binding protein 1	RRBP1	1.0621	1.00421	0.977982	26	26	26	22.6	22.6	22.6	152.45	0	323.31	503210000	96
P38159;Q96E39	RNA-binding motif protein, X chromosome;RNA-binding motif protein, X chromosome, N-terminally processed;RNA binding motif protein, X-linked-like-1	RBMX;RBMXL1	0.504441	0.592362	0.455012	8	8	8	21.2	21.2	21.2	42.331	0	123.62	275990000	35
Q96PK6	RNA-binding protein 14	RBM14	0.0304791	-0.165799	-0.211332	7	7	7	14.5	14.5	14.5	69.491	0	157.82	127480000	11
P49756	RNA-binding protein 25	RBM25	-0.751287	-0.599466	-0.780029	3	3	3	5.9	5.9	5.9	100.18	0	21.369	43944000	5
P98179	RNA-binding protein 3	RBM3	-0.355616	-0.382067	-0.113895	2	2	2	21	21	21	17.17	0	16.39	113730000	17
Q14498	RNA-binding protein 39	RBM39	-0.439774	-0.556429	-0.376158	5	5	5	10.8	10.8	10.8	59.379	0	135.37	56474000	21
Q01844	RNA-binding protein EWS	EWSR1	-0.424256	-0.0115914	0.021846	4	4	4	10.8	10.8	10.8	68.477	0	32.833	122840000	11
P35637	RNA-binding protein FUS	FUS	0.614571	0.843777	0.512566	5	5	4	9.3	9.3	9.3	53.425	0	140.51	334600000	31
Q9UKM9	RNA-binding protein Raly	RALY	-0.51827	-0.696141	-0.633575	5	5	5	19	19	19	32.463	0	28.851	55769000	6
P22087	rRNA 2-O-methyltransferase fibrillarin	FBL	0.605146	0.57658	0.639753	11	11	10	43.6	43.6	40.2	33.784	0	119.22	277790000	42
Q96T51	RUN and FYVE domain-containing protein 1	RUFY1	-1.23497	-1.23935	-1.13899	4	4	4	8.8	8.8	8.8	79.817	0	23.56	15640000	4
Q9Y265	RuvB-like 1	RUVBL1	-0.529538	-0.596232	-0.469574	4	4	4	12.3	12.3	12.3	50.227	0	27.746	38231000	9
Q9Y230	RuvB-like 2	RUVBL2	-0.866169	-0.861144	-0.875769	3	3	3	8	8	8	51.156	0	22.219	22872000	8
P31153	S-adenosylmethionine synthase isoform type-2	MAT2A	0.0493098	0.124365	0.000321846	7	7	7	21.5	21.5	21.5	43.66	0	50.978	163780000	13
P16615	Sarcoplasmic/endoplasmic reticulum calcium ATPase 2	ATP2A2	0.314833	0.115586	0.231522	11	11	9	13.1	13.1	10.9	114.76	0	138.17	193210000	21
Q93084	Sarcoplasmic/endoplasmic reticulum calcium ATPase 3	ATP2A3	-0.810991	-1.06993	-0.799987	6	4	4	5.9	3.7	3.7	113.98	0	27.125	31454000	6
Q15424	Scaffold attachment factor B1	SAFB	-0.524312	-0.416378	-0.544493	6	6	3	11.4	11.4	5	102.64	0	155.32	62680000	17
Q14151	Scaffold attachment factor B2	SAFB2	-2.05983	-1.97602	-2.17926	5	2	2	9.7	3.6	3.6	107.47	0	32.557	5286600	7
Q12765	Secernin-1	SCRN1	-0.685053	-0.384261	-0.867467	3	3	3	11.6	11.6	11.6	46.382	0	29.438	56349000	10
Q13228	Selenium-binding protein 1	SELENBP1	1.06254	1.45588	1.4263	19	19	19	55.3	55.3	55.3	52.39	0	263.25	981920000	106
Q9NVA2	Septin-11	2011-09-01	-0.943485	-1.0516	-1.27679	3	2	1	10.5	8.9	4.7	49.398	0	15.249	15932000	6
Q15019	Septin-2	2002-09-01	-0.0466025	-0.0328627	-0.197411	6	6	6	20.2	20.2	20.2	41.487	0	54.121	85359000	20
Q16181	Septin-7	2007-09-01	0.872448	0.535249	0.498476	7	7	7	18.3	18.3	18.3	50.679	0	83.591	259400000	24
Q92599	Septin-8	2008-09-01	-0.936535	-0.645603	-0.891246	3	3	2	7	7	5.6	55.756	0	32.505	40936000	6
Q9UHD8	Septin-9	2009-09-01	0.0960103	0.113463	-0.0739958	6	6	6	12.6	12.6	12.6	65.401	0	43.995	93932000	17
Q9UQ35	Serine/arginine repetitive matrix protein 2	SRRM2	-0.712646	-0.74525	-0.776363	5	5	5	2.8	2.8	2.8	299.61	0	51.767	37784000	7
Q07955	Serine/arginine-rich splicing factor 1	SRSF1	0.269688	0.277107	0.299472	7	7	7	22.6	22.6	22.6	27.744	0	46.625	161540000	16
O75494;Q8WXF0	Serine/arginine-rich splicing factor 10;Serine/arginine-rich splicing factor 12	SRSF10;SRSF12	-0.70999	-1.2545	-0.68844	2	2	2	8.4	8.4	8.4	31.3	0	16.418	34006000	8
Q01130;Q9BRL6	Serine/arginine-rich splicing factor 2;Serine/arginine-rich splicing factor 8	SRSF2;SRSF8	-0.599653	-0.181121	-0.417163	2	2	2	10.9	10.9	10.9	25.476	0	70.387	84284000	23
P84103	Serine/arginine-rich splicing factor 3	SRSF3	-0.0492678	0.505885	0.123368	3	2	2	18.3	18.3	18.3	19.329	0	15.098	228230000	10
Q13243	Serine/arginine-rich splicing factor 5	SRSF5	-0.552806	-0.492937	-0.517485	4	4	4	19.1	19.1	19.1	31.263	0	37.62	56914000	12
Q16629	Serine/arginine-rich splicing factor 7	SRSF7	0.592999	0.574349	0.292625	5	5	4	24.4	24.4	24.4	27.366	0	48.92	316080000	18
O15075	Serine/threonine-protein kinase DCLK1	DCLK1	-1.49767	-1.85428	-1.34907	2	2	2	3.5	3.5	3.5	82.223	0	13.428	12756000	3
O95747	Serine/threonine-protein kinase OSR1	OXSR1	-1.18387	-1.18131	-1.05423	4	4	3	9.7	9.7	7.2	58.022	0	26.628	25427000	5
P63151;Q66LE6	Serine/threonine-protein phosphatase 2A 55 kDa regulatory subunit B alpha isoform;Serine/threonine-protein phosphatase 2A 55 kDa regulatory subunit B delta isoform	PPP2R2A;PPP2R2D	-0.336834	-0.244667	-0.016698	8	8	8	26	26	26	51.691	0	59.167	98271000	17
P30153	Serine/threonine-protein phosphatase 2A 65 kDa regulatory subunit A alpha isoform	PPP2R1A	0.529921	0.36305	0.627506	11	11	11	24.6	24.6	24.6	65.308	0	89.601	335340000	25
P53041	Serine/threonine-protein phosphatase 5	PPP5C	-1.23029	-1.15548	-1.15232	3	3	3	8.8	8.8	8.8	56.878	0	17.621	11689000	4
P62136	Serine/threonine-protein phosphatase PP1-alpha catalytic subunit	PPP1CA	-0.062596	-0.386951	-0.203472	7	7	2	23.6	23.6	5.8	37.512	0	56.018	104670000	12
Q9Y3F4	Serine-threonine kinase receptor-associated protein	STRAP	-0.607894	-0.806983	-0.681892	4	4	4	16.6	16.6	16.6	38.438	0	29.977	28892000	13
P49591	Serine--tRNA ligase, cytoplasmic	SARS	-0.459376	-0.263366	-0.133376	7	7	7	19.6	19.6	19.6	58.777	0	69.226	102280000	11
P02787	Serotransferrin	TF	2.56834	2.1823	1.79608	41	41	40	61	61	59.3	77.063	0	323.31	3789000000	290
P35237	Serpin B6	SERPINB6	-0.0654984	-0.254103	-0.197315	5	5	5	20.5	20.5	20.5	42.621	0	49.812	127830000	24
P50454	Serpin H1	SERPINH1	0.873942	0.813528	0.339331	10	10	10	35.2	35.2	35.2	46.44	0	151.11	356450000	35
Q9BXP5	Serrate RNA effector molecule homolog	SRRT	-0.787743	-0.489317	-0.77013	5	5	5	10.2	10.2	10.2	100.67	0	58.511	38560000	9
P02743	Serum amyloid P-component;Serum amyloid P-component(1-203)	APCS	0.21826	-0.695239	-0.474751	5	5	5	25.1	25.1	25.1	25.387	0	42.497	74919000	11
P10768	S-formylglutathione hydrolase	ESD	0.0386206	0.0333229	0.317169	3	3	3	17.4	17.4	17.4	31.462	0	28.785	134750000	10
O75368	SH3 domain-binding glutamic acid-rich-like protein	SH3BGRL	1.07636	1.47203	1.141	10	10	10	84.2	84.2	84.2	12.774	0	160.84	864490000	49
A0MZ66	Shootin-1	KIAA1598	-0.866899	-0.953935	-0.894712	4	4	4	9.7	9.7	9.7	71.639	0	26.099	18894000	6
P45954	Short/branched chain specific acyl-CoA dehydrogenase, mitochondrial	ACADSB	0.781986	0.612092	1.16759	13	13	13	37.5	37.5	37.5	47.485	0	222.75	507400000	42
Q9NR45	Sialic acid synthase	NANS	0.143806	0.391083	0.227339	8	8	8	33.4	33.4	33.4	40.307	0	81.684	205910000	37
Q9H9B4	Sideroflexin-1	SFXN1	-0.629433	-0.589095	0.0672239	7	7	7	19.6	19.6	19.6	35.619	0	70.373	91754000	18
Q9BWM7	Sideroflexin-3	SFXN3	-0.888912	-0.771073	-0.729134	4	4	4	16.8	16.8	16.8	35.503	0	25.437	42150000	5
P37108	Signal recognition particle 14 kDa protein	SRP14	-0.234053	-0.0455036	-0.441846	3	3	3	41.2	41.2	41.2	14.57	0	43.479	97998000	6
P49458	Signal recognition particle 9 kDa protein	SRP9	-0.954573	-0.86593	-0.757191	3	3	3	34.9	34.9	34.9	10.112	0	21.637	43876000	6
P42224	Signal transducer and activator of transcription 1-alpha/beta	STAT1	1.26922	1.69227	0.950441	23	23	23	32.8	32.8	32.8	87.334	0	323.31	1216400000	100
P40763	Signal transducer and activator of transcription 3	STAT3	-0.550754	-0.417916	-0.61296	4	4	4	9	9	9	88.067	0	101.9	65267000	18
Q04837	Single-stranded DNA-binding protein, mitochondrial	SSBP1	-0.739528	-0.302459	-0.724042	3	3	3	20.9	20.9	20.9	17.259	0	56.011	50214000	10
P62314	Small nuclear ribonucleoprotein Sm D1	SNRPD1	-0.201841	-0.386584	-0.440401	2	2	2	27.7	27.7	27.7	13.281	0	16.401	91471000	5
P62318	Small nuclear ribonucleoprotein Sm D3	SNRPD3	-0.337049	-0.206742	-0.312282	3	3	3	31.7	31.7	31.7	13.916	0	41.403	97901000	13
Q13126	S-methyl-5-thioadenosine phosphorylase	MTAP	-1.06532	-0.557374	-1.09414	2	2	2	9.9	9.9	9.9	31.236	0	27.318	39008000	2
P05023	Sodium/potassium-transporting ATPase subunit alpha-1	ATP1A1	0.380655	0.564708	0.97513	17	17	17	23.2	23.2	23.2	112.89	0	308.2	333980000	59
P05026	Sodium/potassium-transporting ATPase subunit beta-1	ATP1B1	-0.599568	-0.39323	0.183401	5	5	5	21.5	21.5	21.5	35.061	0	70.585	102170000	19
P55011	Solute carrier family 12 member 2	SLC12A2	0.285295	0.442333	0.487048	13	13	13	15.6	15.6	15.6	131.45	0	190.46	234900000	32
Q00796	Sorbitol dehydrogenase	SORD	0.256979	0.957873	0.768928	11	11	11	44.5	44.5	44.5	38.324	0	220.99	401280000	45
Q13596	Sorting nexin-1	SNX1	-0.564211	-0.584432	-0.514667	7	7	6	15.7	15.7	13.6	59.069	0	42.891	55624000	9
O60749	Sorting nexin-2	SNX2	-0.881749	-1.12405	-0.863973	4	3	3	10.6	8.5	8.5	58.47	0	32.607	27864000	10
Q9UNH7	Sorting nexin-6;Sorting nexin-6, N-terminally processed	SNX6	-1.35366	-1.41304	-1.51521	3	3	3	9.6	9.6	9.6	46.648	0	18.015	16047000	3
Q13813	Spectrin alpha chain, non-erythrocytic 1	SPTAN1	0.266602	0.193758	0.298862	18	18	18	10.8	10.8	10.8	284.54	0	148.12	139200000	40
Q01082	Spectrin beta chain, non-erythrocytic 1	SPTBN1	2.52211	2.60104	2.60819	11	11	11	7.2	7.2	7.2	274.61	0	219.4	8233000000	28
P52788	Spermine synthase	SMS	-0.274123	-0.0267133	-0.331908	7	7	7	21.3	21.3	21.3	41.268	0	64.776	88798000	17
O95470	Sphingosine-1-phosphate lyase 1	SGPL1	-0.571265	-0.723501	-0.418603	2	2	2	5.5	5.5	5.5	63.523	0	57.365	63339000	7
Q13838;O00148	Spliceosome RNA helicase DDX39B;ATP-dependent RNA helicase DDX39A	DDX39B;DDX39A	0.620162	0.602	0.812202	9	9	9	22.7	22.7	22.7	48.991	0	68.818	433490000	33
Q15459	Splicing factor 3A subunit 1	SF3A1	-0.333305	-0.497489	-0.257727	8	8	8	13.6	13.6	13.6	88.885	0	60.477	62986000	12
O75533	Splicing factor 3B subunit 1	SF3B1	-0.772859	-1.09105	-0.836871	6	6	6	6.1	6.1	6.1	145.83	0	66.758	19573000	12
Q13435	Splicing factor 3B subunit 2	SF3B2	-0.607281	-0.646141	-0.704863	5	5	5	7.3	7.3	7.3	100.23	0	33.167	49339000	8
Q15393	Splicing factor 3B subunit 3	SF3B3	-0.621705	-0.549956	-0.730539	5	5	5	6.2	6.2	6.2	135.58	0	33.665	42777000	11
P23246	Splicing factor, proline- and glutamine-rich	SFPQ	0.651811	0.695099	0.643028	10	9	9	21.8	20.7	20.7	76.149	0	158.2	324810000	39
Q15020	Squamous cell carcinoma antigen recognized by T-cells 3	SART3	-1.01747	-1.24521	-1.0252	4	4	4	5.4	5.4	5.4	109.93	0	26.019	21386000	7
Q14247	Src substrate cortactin	CTTN	-0.518442	-0.603559	-0.509531	6	6	6	19.1	19.1	19.1	61.585	0	121.91	49217000	18
Q7KZF4	Staphylococcal nuclease domain-containing protein 1	SND1	0.430923	0.422088	0.346623	11	11	11	17.5	17.5	17.5	102	0	118.22	215970000	35
Q9H2G2	STE20-like serine/threonine-protein kinase	SLK	-0.897076	-0.653002	-0.801006	6	6	6	6.2	6.2	6.2	142.69	0	39.561	33780000	12
P38646	Stress-70 protein, mitochondrial	HSPA9	1.55467	1.77298	1.75481	23	23	23	37.1	37.1	37.1	73.68	0	323.31	1836200000	143
P31948	Stress-induced-phosphoprotein 1	STIP1	0.206788	0.478583	0.224734	11	11	11	29.5	29.5	29.5	62.639	0	79.16	227460000	19
P31040	Succinate dehydrogenase [ubiquinone] flavoprotein subunit, mitochondrial	SDHA	-0.292498	-0.408574	-0.271871	7	7	7	15.5	15.5	15.5	72.691	0	51.56	56741000	12
P51649	Succinate-semialdehyde dehydrogenase, mitochondrial	ALDH5A1	-1.4185	-1.05832	-1.58924	3	3	3	6	6	6	57.214	0	18.683	12133000	4
Q96I99	Succinyl-CoA ligase [GDP-forming] subunit beta, mitochondrial	SUCLG2	-0.496479	-0.468822	-0.394755	5	5	5	10.2	10.2	10.2	46.51	0	36.832	69504000	12
Q9Y6N5	Sulfide:quinone oxidoreductase, mitochondrial	SQRDL	0.385854	0.720884	0.753544	11	11	11	32.2	32.2	32.2	49.96	0	134.49	378450000	34
Q9UBT2	SUMO-activating enzyme subunit 2	UBA2	-0.643262	-0.630223	-0.940516	5	5	5	9.2	9.2	9.2	71.223	0	37.776	40553000	13
P63279	SUMO-conjugating enzyme UBC9	UBE2I	-0.979997	-1.29115	-1.14692	2	2	2	16.5	16.5	16.5	18.007	0	14.298	25793000	2
P00441	Superoxide dismutase [Cu-Zn]	SOD1	1.33148	1.52198	1.33741	7	7	7	68.8	68.8	68.8	15.936	0	163.77	1207400000	38
P04179	Superoxide dismutase [Mn], mitochondrial	SOD2	0.0169654	-0.0914518	-0.205591	3	3	3	17.6	17.6	17.6	24.75	0	76.964	127680000	5
Q6UWP8	Suprabasin	SBSN	-0.410507	-1.43477	-0.818098	4	4	4	20.7	20.7	20.7	60.54	0	47.371	24492000	9
Q8TAQ2	SWI/SNF complex subunit SMARCC2	SMARCC2	-1.36976	-1.42516	-1.38842	5	5	5	6.1	6.1	6.1	132.88	0	49.396	14074000	9
Q96A49	Synapse-associated protein 1	SYAP1	-1.24462	-1.1266	-1.13238	4	4	4	13.4	13.4	13.4	39.933	0	93.733	20012000	9
Q99536	Synaptic vesicle membrane protein VAT-1 homolog	VAT1	0.27739	-0.102127	-0.0266946	5	5	5	23.2	23.2	23.2	41.92	0	61.354	132080000	18
Q9Y490	Talin-1	TLN1	1.12517	1.00095	0.838038	36	36	36	19.3	19.3	19.3	269.76	0	323.31	563200000	84
O15533	Tapasin	TAPBP	-1.43809	-0.954907	-1.39071	2	2	2	8	8	8	47.625	0	19.46	26319000	8
P17987	T-complex protein 1 subunit alpha	TCP1	0.148009	0.277537	0.0813098	13	13	13	34	34	34	60.343	0	108.49	187850000	27
P78371	T-complex protein 1 subunit beta	CCT2	0.103234	0.00402696	0.154833	8	8	8	23.4	23.4	23.4	57.488	0	120.42	139150000	17
P50991	T-complex protein 1 subunit delta	CCT4	0.673553	0.60453	0.691505	15	15	15	32.5	32.5	32.5	57.924	0	145.2	380900000	53
P48643	T-complex protein 1 subunit epsilon	CCT5	-0.322077	-0.145046	-0.0445096	9	9	9	19.8	19.8	19.8	59.67	0	132.52	89410000	16
Q99832	T-complex protein 1 subunit eta	CCT7	0.265761	0.231805	0.238142	11	11	11	34.4	34.4	34.4	59.366	0	121.21	198270000	25
P49368	T-complex protein 1 subunit gamma	CCT3	0.673553	0.691115	0.683797	17	17	17	29.9	29.9	29.9	60.533	0	127.84	412030000	36
P50990	T-complex protein 1 subunit theta	CCT8	0.58984	0.762666	0.664635	17	17	17	33.4	33.4	33.4	59.62	0	147.67	416320000	44
P40227	T-complex protein 1 subunit zeta	CCT6A	-0.0336264	0.289942	0.100392	13	13	13	31.5	31.5	31.5	58.024	0	122.17	189110000	26
P24821	Tenascin	TNC	1.43351	1.29724	0.356091	33	33	33	23	23	23	240.85	0	323.31	633140000	93
P10599	Thioredoxin	TXN	1.59217	1.10617	1.07959	4	4	4	41	41	41	11.737	0	36.55	771980000	28
Q9BRA2	Thioredoxin domain-containing protein 17	TXNDC17	-0.207597	0.194088	-0.223032	4	4	4	40.7	40.7	40.7	13.941	0	54.797	110210000	21
Q8NBS9	Thioredoxin domain-containing protein 5	TXNDC5	0.565972	0.0892187	0.419825	8	8	8	22.2	22.2	22.2	47.628	0	74.644	212080000	20
P30048	Thioredoxin-dependent peroxide reductase, mitochondrial	PRDX3	0.813653	0.452174	0.811204	6	6	6	29.3	29.3	29.3	27.692	0	64.438	444490000	23
O43396	Thioredoxin-like protein 1	TXNL1	-0.0523598	-0.025898	-0.0398135	9	9	9	37	37	37	32.251	0	134.67	119740000	23
Q16762	Thiosulfate sulfurtransferase	TST	-0.653134	-0.555067	-0.537449	4	4	4	20.5	20.5	20.5	33.429	0	26.203	52044000	6
Q86V81	THO complex subunit 4	ALYREF	0.0216906	0.0995389	-0.118719	2	2	2	11.3	11.3	11.3	26.888	0	38.815	70543000	20
P26639	Threonine--tRNA ligase, cytoplasmic	TARS	-0.523388	-0.655425	-0.41304	6	6	6	8	8	8	83.434	0	39.396	60578000	8
P35442	Thrombospondin-2	THBS2	0.91321	0.423461	-0.0459197	16	15	15	19.4	18.8	18.8	129.99	0	323.31	244910000	49
P19971	Thymidine phosphorylase	TYMP	1.14935	1.26486	0.989803	17	17	17	44.4	44.4	44.4	49.955	0	231.78	650300000	81
Q9Y2W1	Thyroid hormone receptor-associated protein 3	THRAP3	-1.07411	-1.26444	-1.08325	3	2	2	3.9	2.7	2.7	108.66	0	14.969	23488000	8
Q5JTV8	Torsin-1A-interacting protein 1	TOR1AIP1	-0.48219	-0.291797	-0.467242	6	6	6	16.6	16.6	16.6	66.248	0	77.54	64478000	12
P37837	Transaldolase	TALDO1	0.379204	0.638508	0.510242	8	8	8	24	24	24	37.54	0	64.227	297080000	21
P51532	Transcription activator BRG1	SMARCA4	-1.54261	-1.75567	-1.67511	2	2	1	1.7	1.7	0.9	184.64	0	21.856	10981000	6
O00267	Transcription elongation factor SPT5	SUPT5H	-1.81837	-2.10919	-2.05404	2	2	2	3.7	3.7	3.7	121	0	26.772	4066500	6
O14776	Transcription elongation regulator 1	TCERG1	-1.72847	-1.93326	-1.74389	2	2	2	2.6	2.6	2.6	123.9	0	13.265	5084200	3
P20290	Transcription factor BTF3	BTF3	-0.861649	-0.523215	-0.95741	2	2	2	21.4	21.4	21.4	22.168	0	119.98	44784000	14
Q04206	Transcription factor p65	RELA	-1.72533	-1.84886	-2.0297	4	4	4	9.4	9.4	9.4	60.218	0	26.076	6561200	6
Q13263	Transcription intermediary factor 1-beta	TRIM28	0.835091	0.773168	0.88181	16	16	16	30.8	30.8	30.8	88.549	0	266.38	458160000	64
Q15582	Transforming growth factor-beta-induced protein ig-h3	TGFBI	1.16781	0.671018	0.551186	21	21	21	38.7	38.7	38.7	74.68	0	191.24	425950000	62
Q01995	Transgelin	TAGLN	0.496375	-0.0723373	0.275105	7	7	7	41.3	41.3	41.3	22.611	0	70.755	173300000	20
P37802	Transgelin-2	TAGLN2	0.57103	0.48616	0.445179	11	11	11	70.9	70.9	70.9	22.391	0	124.03	330980000	47
P55072	Transitional endoplasmic reticulum ATPase	VCP	1.09922	1.07174	1.27067	23	23	23	41.6	41.6	41.6	89.321	0	323.31	760370000	112
P29401	Transketolase	TKT	0.893994	1.03931	1.04856	14	14	14	30.2	30.2	30.2	67.877	0	265.46	679060000	64
P13693	Translationally-controlled tumor protein	TPT1	-0.672055	-0.5082	-0.184219	2	2	2	15.7	15.7	15.7	19.595	0	22.708	61812000	12
Q15631	Translin	TSN	-1.03838	-1.54796	-1.10646	2	2	2	11	11	11	26.183	0	12.597	15167000	6
P43307	Translocon-associated protein subunit alpha	SSR1	-0.418202	-0.736696	-0.584175	3	3	3	17.1	17.1	17.1	32.235	0	19.992	37896000	7
Q99805	Transmembrane 9 superfamily member 2	TM9SF2	-0.575197	-0.50309	-0.250837	4	4	4	9.7	9.7	9.7	75.775	0	41.746	80294000	7
P49755	Transmembrane emp24 domain-containing protein 10	TMED10	-0.54279	-0.349217	-0.0109517	5	5	5	24.2	24.2	24.2	24.976	0	39.197	129230000	13
Q9Y3B3	Transmembrane emp24 domain-containing protein 7	TMED7	-0.314658	-0.359611	-0.0494974	4	4	4	24.1	24.1	24.1	25.171	0	37.305	91968000	13
Q9BVK6	Transmembrane emp24 domain-containing protein 9	TMED9	-0.154404	-0.0123664	-0.0392293	3	3	3	9.8	9.8	9.8	27.277	0	64.734	78702000	13
P02766	Transthyretin	TTR	1.29112	0.852689	0.425128	8	8	8	65.3	65.3	65.3	15.887	0	280	428920000	45
P40939	Trifunctional enzyme subunit alpha, mitochondrial;Long-chain enoyl-CoA hydratase;Long chain 3-hydroxyacyl-CoA dehydrogenase	HADHA	0.911677	1.00515	1.12529	24	24	24	43.1	43.1	43.1	82.999	0	323.31	613000000	72
P55084	Trifunctional enzyme subunit beta, mitochondrial;3-ketoacyl-CoA thiolase	HADHB	0.368193	0.315483	0.450466	13	13	13	33.8	33.8	33.8	51.294	0	103.89	202840000	19
P60174	Triosephosphate isomerase	TPI1	1.77729	1.93164	2.1318	19	19	19	72	72	72	30.791	0	323.31	2428000000	131
O14773	Tripeptidyl-peptidase 1	TPP1	0.135977	0.548517	0.152725	2	2	2	5	5	5	61.247	0	36.571	252030000	14
Q9Y3I0	tRNA-splicing ligase RtcB homolog	RTCB	0.0329302	0.0880243	0.0691683	8	8	8	18	18	18	55.21	0	84.817	104400000	16
P09493	Tropomyosin alpha-1 chain	TPM1	-0.0509222	-0.453825	-0.360788	10	4	4	26.8	8.5	8.5	32.708	0	24.369	80592000	13
P06753	Tropomyosin alpha-3 chain	TPM3	0.460081	0.584575	0.310833	11	7	6	30.5	19.3	14.4	32.95	0	57.033	303900000	21
P67936	Tropomyosin alpha-4 chain	TPM4	1.48675	1.48768	1.24937	14	14	8	48	48	27	28.521	0	323.31	982420000	84
P23381	Tryptophan--tRNA ligase, cytoplasmic;T1-TrpRS;T2-TrpRS	WARS	-0.252999	-0.0270735	-0.315976	9	9	9	28	28	28	53.165	0	74.467	107310000	12
P68366	Tubulin alpha-4A chain	TUBA4A	1.95293	2.01732	2.20256	19	19	2	51.3	51.3	6.7	49.924	0	323.31	3687100000	134
P07437	Tubulin beta chain	TUBB	1.51824	1.57456	1.65163	26	5	4	64.4	19.6	16.2	49.67	0	112.23	1992500000	46
P68371;P04350	Tubulin beta-4B chain;Tubulin beta-4A chain	TUBB4B;TUBB4A	2.24724	2.4626	2.40951	27	27	3	65.8	65.8	10.3	49.83	0	323.31	6166300000	328
Q3ZCM7	Tubulin beta-8 chain	TUBB8	0.0444042	0.597753	0.659124	11	2	2	25.2	7.4	7.4	49.775	0	125.03	331100000	6
Q99426	Tubulin-folding cofactor B	TBCB	-1.06414	-1.24554	-1.14367	2	2	2	11.9	11.9	11.9	27.325	0	30.367	17346000	8
Q14166	Tubulin--tyrosine ligase-like protein 12	TTLL12	-0.0824995	0.158873	0.0628606	9	9	9	20.8	20.8	20.8	74.403	0	91.233	135160000	24
P55327	Tumor protein D52	TPD52	-0.314199	-0.219703	-0.0689275	6	6	6	41.5	41.5	41.5	24.327	0	77.85	103460000	16
O43399	Tumor protein D54	TPD52L2	-0.726053	-0.811744	-0.816922	5	5	5	30.6	30.6	30.6	22.237	0	225.55	36198000	15
Q12792	Twinfilin-1	TWF1	-0.844292	-1.17229	-0.945089	2	2	2	6	6	6	40.282	0	13.814	30051000	5
Q6IBS0	Twinfilin-2	TWF2	-0.852598	-0.904171	-1.0537	2	2	2	10.9	10.9	10.9	39.548	0	15.817	19420000	6
Q9UIG0	Tyrosine-protein kinase BAZ1B	BAZ1B	-2.27718	-2.31037	-2.32265	2	2	2	2.1	2.1	2.1	170.9	0	12.462	2722900	2
P18031	Tyrosine-protein phosphatase non-receptor type 1	PTPN1	-0.994929	-0.974935	-0.846005	4	4	4	10.8	10.8	10.8	49.966	0	30.298	27973000	8
P08621	U1 small nuclear ribonucleoprotein 70 kDa	SNRNP70	-0.116387	-0.0822964	-0.130949	6	6	6	15.6	15.6	15.6	51.556	0	38.951	99199000	15
O15042	U2 snRNP-associated SURP motif-containing protein	U2SURP	-1.79841	-2.04455	-2.0159	2	2	2	3.5	3.5	3.5	118.29	0	19.009	6031800	7
O75643	U5 small nuclear ribonucleoprotein 200 kDa helicase	SNRNP200	-1.89339	-1.40093	-1.41934	3	3	3	2.4	2.4	2.4	244.5	0	24.629	13617000	8
Q9UMX0;Q9UHD9	Ubiquilin-1;Ubiquilin-2	UBQLN1;UBQLN2	-0.319175	-0.815869	-0.660086	2	2	2	2.9	2.9	2.9	62.518	0	14.009	33331000	4
P54578	Ubiquitin carboxyl-terminal hydrolase 14	USP14	-0.959732	-0.773258	-1.07319	4	4	4	9.5	9.5	9.5	56.068	0	24.47	33983000	5
P45974	Ubiquitin carboxyl-terminal hydrolase 5	USP5	0.187769	0.408142	0.457394	12	12	12	21.6	21.6	21.6	95.785	0	149.66	207030000	32
P62979;P62987;P0CG47;P0CG48	Ubiquitin-40S ribosomal protein S27a;Ubiquitin;40S ribosomal protein S27a;Ubiquitin-60S ribosomal protein L40;Ubiquitin;60S ribosomal protein L40;Polyubiquitin-B;Ubiquitin;Polyubiquitin-C;Ubiquitin	RPS27A;UBA52;UBB;UBC	2.16905	2.62818	2.37073	10	10	10	58.3	58.3	58.3	17.965	0	277.37	3369300000	134
Q14157	Ubiquitin-associated protein 2-like	UBAP2L	-0.571638	-0.457532	-0.465112	7	7	7	9.6	9.6	9.6	114.53	0	110.81	57958000	14
P61088	Ubiquitin-conjugating enzyme E2 N	UBE2N	-0.270379	-0.190868	-0.321322	4	4	1	27	27	7.2	17.138	0	29.713	98254000	8
Q13404;Q15819	Ubiquitin-conjugating enzyme E2 variant 1;Ubiquitin-conjugating enzyme E2 variant 2	UBE2V1;UBE2V2	0.0497823	0.340822	0.308341	4	4	4	34	34	34	16.495	0	40.284	191530000	20
P22314	Ubiquitin-like modifier-activating enzyme 1	UBA1	1.27998	1.31583	1.34951	25	25	25	31.5	31.5	31.5	117.85	0	323.31	953190000	89
A0AVT1	Ubiquitin-like modifier-activating enzyme 6	UBA6	-1.21357	-1.03185	-0.878298	5	5	5	6.1	6.1	6.1	117.97	0	33.312	25905000	6
P41226	Ubiquitin-like modifier-activating enzyme 7	UBA7	-0.9265	-0.460257	-1.2096	5	5	5	7.2	7.2	7.2	111.69	0	117.61	36330000	12
O60701	UDP-glucose 6-dehydrogenase	UGDH	1.58502	1.67965	2.48723	31	31	31	72.1	72.1	72.1	55.023	0	323.31	2727800000	131
P30085	UMP-CMP kinase	CMPK1	-1.05752	-0.984851	-0.838669	3	3	3	18.4	18.4	18.4	22.222	0	28.213	31020000	7
O43795	Unconventional myosin-Ib	MYO1B	-0.495981	-0.198403	-0.673122	7	7	7	8	8	8	131.98	0	44.746	64132000	8
O00159	Unconventional myosin-Ic	MYO1C	-1.42423	-1.52425	-1.45949	2	2	2	1.9	1.9	1.9	121.68	0	14.021	10702000	3
Q9UM54	Unconventional myosin-VI	MYO6	0.566077	0.45131	0.620532	17	17	17	18.5	18.5	18.5	149.69	0	253.14	223890000	51
Q6UXG2	UPF0577 protein KIAA1324	KIAA1324	-1.24508	-1.29284	-0.798794	4	4	4	7	7	7	111.38	0	54.866	22878000	7
Q96QK1	Vacuolar protein sorting-associated protein 35	VPS35	-0.505061	-0.539132	-0.691684	5	5	5	6.9	6.9	6.9	91.706	0	46.347	44355000	8
P26640	Valine--tRNA ligase	VARS	-0.253794	-0.739789	-0.609225	4	4	4	4.6	4.6	4.6	140.47	0	49.297	53267000	8
P13611	Versican core protein	VCAN	1.78996	1.0822	0.429676	14	14	14	5.7	5.7	5.7	372.82	0	134.04	830030000	55
P49748	Very long-chain specific acyl-CoA dehydrogenase, mitochondrial	ACADVL	-0.350219	-0.569617	-0.425941	7	7	7	12.5	12.5	12.5	70.389	0	41.113	64899000	7
Q9P035	Very-long-chain (3R)-3-hydroxyacyl-CoA dehydratase 3	HACD3	-0.154631	-0.51621	-0.168252	5	5	5	18.2	18.2	18.2	43.159	0	33.525	77973000	17
Q53GQ0	Very-long-chain 3-oxoacyl-CoA reductase	HSD17B12	-0.928312	-0.715362	-1.32245	3	3	3	9.3	9.3	9.3	34.324	0	23.182	31661000	3
O95292	Vesicle-associated membrane protein-associated protein B/C	VAPB	0.0290922	-0.113272	-0.0475907	6	6	6	21.4	21.4	21.4	27.228	0	43.041	130520000	13
P46459	Vesicle-fusing ATPase	NSF	-0.94587	-1.29207	-1.16519	2	2	2	3.5	3.5	3.5	82.593	0	13.194	23484000	7
O75396	Vesicle-trafficking protein SEC22b	SEC22B	-0.404101	-0.54923	-0.441519	5	5	5	28.4	28.4	28.4	24.593	0	107.74	58387000	13
Q12907	Vesicular integral-membrane protein VIP36	LMAN2	-0.192164	0.0632147	0.566372	7	7	7	31.2	31.2	31.2	40.228	0	88.315	205630000	18
Q00341	Vigilin	HDLBP	0.180885	-0.0349737	0.0878022	19	19	19	19.2	19.2	19.2	141.45	0	160.77	146990000	27
P08670	Vimentin	VIM	2.86347	3.08832	2.53	47	45	44	75.3	73.6	73.6	53.651	0	323.31	10301000000	491
P18206	Vinculin	VCL	0.901962	0.960284	0.753989	21	21	21	24.3	24.3	24.3	123.8	0	169.89	423450000	57
P02774	Vitamin D-binding protein	GC	0.775098	0.225894	-0.0975457	10	10	10	32.7	32.7	32.7	52.963	0	323.31	199070000	44
P04004	Vitronectin;Vitronectin V65 subunit;Vitronectin V10 subunit;Somatomedin-B	VTN	0.598681	0.0642227	0.534128	10	10	10	22.8	22.8	22.8	54.305	0	71.363	214050000	43
P21796	Voltage-dependent anion-selective channel protein 1	VDAC1	1.36952	1.60293	1.70003	16	16	16	66.8	66.8	66.8	30.772	0	274.62	1583500000	93
P45880	Voltage-dependent anion-selective channel protein 2	VDAC2	0.510054	0.688806	0.775964	8	8	8	32.3	32.3	32.3	31.566	0	68.083	412540000	23
Q9Y277	Voltage-dependent anion-selective channel protein 3	VDAC3	-0.162009	-0.0691358	0.0859533	6	6	6	28.3	28.3	28.3	30.658	0	43.759	134010000	15
P38606	V-type proton ATPase catalytic subunit A	ATP6V1A	-0.215295	-0.0970483	-0.23484	8	8	8	24.6	24.6	24.6	68.303	0	78.38	120010000	15
P21281	V-type proton ATPase subunit B, brain isoform	ATP6V1B2	-0.580982	-0.594621	-0.715483	4	4	4	8.4	8.4	8.4	56.5	0	39.045	54181000	5
O75083	WD repeat-containing protein 1	WDR1	0.902772	0.955173	1.07408	10	10	10	22.6	22.6	22.6	66.193	0	151.75	649140000	52
P13010	X-ray repair cross-complementing protein 5	XRCC5	0.549039	0.636346	0.765634	16	16	16	28.1	28.1	28.1	82.704	0	308.53	349690000	48
P12956	X-ray repair cross-complementing protein 6	XRCC6	0.290678	0.24262	0.379633	10	10	10	24	24	24	69.842	0	77.154	224490000	28
Q8WU90	Zinc finger CCCH domain-containing protein 15	ZC3H15	-1.00198	-0.906964	-1.2182	3	3	3	11	11	11	48.602	0	39.641	22752000	15
Q14966	Zinc finger protein 638	ZNF638	-1.72488	-1.53581	-1.62081	4	4	4	3.3	3.3	3.3	220.62	0	54.771	8145900	4
Q9UHF7	Zinc finger transcription factor Trps1	TRPS1	-1.41848	-1.29909	-1.5752	4	4	4	4.6	4.6	4.6	141.52	0	25.451	15234000	5
P25311	Zinc-alpha-2-glycoprotein	AZGP1	1.04433	0.581441	1.10821	12	12	12	49	49	49	34.258	0	114.93	481750000	49
Q15942	Zyxin	ZYX	-0.4377	-0.44176	-0.601343	3	3	3	10.5	10.5	10.5	61.277	0	51.573	66059000	15
P0DP25;P0DP24;P0DP23			0.782843	1.01843	0.954876	6	6	4	40.9	40.9	36.2	16.837	0	285	602840000	32
